# Supplementary material for: GhCIPK6a increases salt tolerance in transgenic upland cotton by involving in ROS scavenging and MAPK signaling pathways
Source: BMC Plant Biol. 2020 Sep 14;20:421. doi: 10.1186/s12870-020-02548-4 (PMC7488661; doi:10.1186/s12870-020-02548-4)
Supplement: Supplementary file 1 — Additional file 1: Table S1. Up- and down-regulated DEGs in OE2 cotton treated by salt stress screening from RNA-seq analysis. [file 12870_2020_2548_MOESM1_ESM.xlsx]

## Sheet: Sheet1
Additional file 1 Table S1. Up- and down-regulated DEGs in OE2 cotton Up- and down-regulated DEGs in OE2 cotton treated by salt stress screening from RNA-seq analysis.
Gene ID	Gene Name	Description	Chromosome	Start	End	Strand	Length (bp)	GO_annotation	GO_second_level_annotation	KEGG_annotation	KEGG_pathway_annotation	OE_1h/0h	OE_6h/0h	OE12h/0h	OE24h/0h	OE48h/0h	WT_1h/0h	WT_6h/0h	WT12h/0h	WT24h/0h	WT48h/0h
Gh_A01G0151	ASR3	Trihelix transcription factor ASR3	A01	1406572	1409158	+	2587	Molecular Function: DNA binding (GO:0003677);;	molecular function: binding (GO:0005488)	--	--	1.66513	1.71249	1.6961	1.1889	1.50398	-0.528561	-0.865769	-0.721799	-1.18239	-0.859594
Gh_A01G0181	ECI3	Enoyl-CoA delta isomerase 3	A01	1804032	1804751	-	720	Molecular Function: dodecenoyl-CoA delta-isomerase activity (GO:0004165);; Cellular Component: nucleus (GO:0005634);; Cellular Component: peroxisome (GO:0005777);; Cellular Component: cytosol (GO:0005829);; Biological Process: fatty acid beta-oxidation (GO:0006635);; Biological Process: toxin catabolic process (GO:0009407);; Biological Process: response to water deprivation (GO:0009414);; Biologi…	biological process: metabolic process (GO:0008152);; molecular function: catalytic activity (GO:0003824);; cellular component: cell (GO:0005623);; cellular component: organelle (GO:0043226);; cellular component: cell part (GO:0044464);; biological process: cellular process (GO:0009987);; biological process: single-organism process (GO:0044699);; biological process: response to stimulus (GO:005089…	--	--	1.52266	2.18463	2.61049	1.79293	2.08532	-1.71126	-0.7765	-0.18228	-1.45297	-1.40838
Gh_A01G1088	RFS2	Probable galactinol--sucrose galactosyltransferase 2	A01	40994773	40999830	-	5058	Molecular Function: catalytic activity (GO:0003824);; Molecular Function: hydrolase activity, hydrolyzing O-glycosyl compounds (GO:0004553);; Cellular Component: plasma membrane (GO:0005886);; Biological Process: sucrose biosynthetic process (GO:0005986);; Biological Process: response to oxidative stress (GO:0006979);; Biological Process: metabolic process (GO:0008152);; Biological Process: respo…	molecular function: catalytic activity (GO:0003824);; biological process: metabolic process (GO:0008152);; cellular component: cell (GO:0005623);; cellular component: membrane (GO:0016020);; cellular component: cell part (GO:0044464);; biological process: cellular process (GO:0009987);; biological process: single-organism process (GO:0044699);; biological process: response to stimulus (GO:0050896…	K06617|0|tcc:TCM_024718|Seed imbibition 2 isoform 1; K06617 raffinose synthase [EC:2.4.1.82] (A)	Galactose metabolism (ko00052)	1.12491	4.10659	2.49396	4.64031	3.5858	0.950307	4.01858	2.59502	4.75164	3.51755
Gh_A01G1111	NA	NA	A01	45166951	45167154	-	204	--	--	--	--	2.1439	1.73964	1.94867	1.49645	1.69735	-1.28536	-0.383493	-0.865363	-2.28104	-1.8506
Gh_A01G1120	NA	NA	A01	45578919	45579455	-	537	--	--	--	--	2.00158	3.19088	1.93382	2.69003	2.13883	0.676699	2.14569	0.710023	2.21748	0.825706
Gh_A01G2033	NA	NA	scaffold32_A01	35359	35613	-	255	--	--	--	--	1.60627	2.72779	3.21682	3.00525	2.50747	0.326147	1.59765	2.04821	1.27361	1.21672
Gh_A01G2129	At1g67340	F-box protein At1g67340	scaffold154_A01	13744	15181	-	1438	Cellular Component: nucleus (GO:0005634);;	cellular component: cell (GO:0005623);; cellular component: organelle (GO:0043226);; cellular component: cell part (GO:0044464)	--	--	1.27145	1.27092	1.63464	1.52528	1.87738	-1.24952	-0.911016	-0.583109	-0.89929	-0.917438
Gh_A02G0178	SBP2	Selenium-binding protein 2	A02	2012754	2016611	+	3858	Biological Process: sulfate assimilation (GO:0000103);; Cellular Component: nucleus (GO:0005634);; Cellular Component: cytosol (GO:0005829);; Molecular Function: selenium binding (GO:0008430);; Biological Process: carbohydrate transport (GO:0008643);; Cellular Component: plasmodesma (GO:0009506);; Cellular Component: chloroplast (GO:0009507);; Biological Process: hormone-mediated signaling pathwa…	biological process: metabolic process (GO:0008152);; biological process: cellular process (GO:0009987);; cellular component: cell (GO:0005623);; cellular component: organelle (GO:0043226);; cellular component: cell part (GO:0044464);; molecular function: binding (GO:0005488);; biological process: single-organism process (GO:0044699);; biological process: localization (GO:0051179);; cellular compo…	K17285|0|tcc:TCM_020211|Selenium-binding protein 1 isoform 2; K17285 selenium-binding protein 1 (A)	--	1.22069	3.6216	3.09505	1.78378	1.41334	1.40248	3.8617	2.69128	2.10711	0.960666
Gh_A02G0365	ECI3	Enoyl-CoA delta isomerase 3	A02	4444211	4444924	+	714	Molecular Function: catalytic activity (GO:0003824);; Biological Process: carboxylic acid metabolic process (GO:0019752);; Cellular Component: intracellular membrane-bounded organelle (GO:0043231);; Cellular Component: cytoplasmic part (GO:0044444);; Biological Process: response to stimulus (GO:0050896);;	molecular function: catalytic activity (GO:0003824);; biological process: metabolic process (GO:0008152);; biological process: cellular process (GO:0009987);; biological process: single-organism process (GO:0044699);; cellular component: cell (GO:0005623);; cellular component: organelle (GO:0043226);; cellular component: cell part (GO:0044464);; biological process: response to stimulus (GO:005089…	--	--	2.48846	2.77278	2.66857	2.19699	2.32965	0.64296	0.770783	0.991152	0.0776464	-0.272928
Gh_A02G0522	NA	NA	A02	7816930	7817328	-	399	--	--	--	--	1.90941	2.5983	2.52503	3.2441	4.87547	1.47804	1.97352	1.8208	2.22594	3.46802
Gh_A02G0965	rhmA	2-keto-3-deoxy-L-rhamnonate aldolase	A02	40749232	40750275	-	1044	Cellular Component: mitochondrion (GO:0005739);; Biological Process: cellular aromatic compound metabolic process (GO:0006725);; Molecular Function: 2-dehydro-3-deoxyglucarate aldolase activity (GO:0008672);; Cellular Component: chloroplast (GO:0009507);;	cellular component: cell (GO:0005623);; cellular component: organelle (GO:0043226);; cellular component: cell part (GO:0044464);; biological process: metabolic process (GO:0008152);; biological process: cellular process (GO:0009987);; molecular function: catalytic activity (GO:0003824)	--	--	1.1317	1.11212	1.59999	1.13907	1.66314	-0.53932	-0.637203	0.2316	-0.681315	-0.380558
Gh_A02G1336	NA	NA	A02	77046798	77049210	-	2413	--	--	--	--	1.08079	2.8213	3.04638	1.34431	1.2335	-1.3683	-0.484552	0.587707	-1.63682	-2.0443
Gh_A02G1637	ATJ11	Chaperone protein dnaJ 11, chloroplastic	A02	82817911	82818216	+	306	Cellular Component: endoplasmic reticulum lumen (GO:0005788);; Cellular Component: Golgi stack (GO:0005795);; Cellular Component: plasma membrane (GO:0005886);; Biological Process: DNA-dependent DNA replication (GO:0006261);; Biological Process: protein folding (GO:0006457);; Biological Process: ER-nucleus signaling pathway (GO:0006984);; Molecular Function: cytoskeletal protein binding (GO:00080…	cellular component: cell (GO:0005623);; cellular component: membrane-enclosed lumen (GO:0031974);; cellular component: organelle (GO:0043226);; cellular component: organelle part (GO:0044422);; cellular component: cell part (GO:0044464);; cellular component: membrane (GO:0016020);; biological process: metabolic process (GO:0008152);; biological process: cellular process (GO:0009987);; biological …	--	--	3.26199	4.16428	3.99141	2.92151	2.4004	2.0812	2.84497	2.32757	1.19243	0.29482
Gh_A02G1728	NA	NA	scaffold194_A02	18859	19414	-	556	--	--	--	--	2.10365	2.53522	2.40797	2.1049	2.18879	-1.64718	-1.31358	-1.20353	-1.81964	-2.01831
Gh_A02G1824	NA	NA	scaffold494_A02	115132	115599	+	468	Molecular Function: DNA binding (GO:0003677);; Molecular Function: chromatin binding (GO:0003682);;	molecular function: binding (GO:0005488)	--	--	3.12189	3.44201	2.52211	3.18304	2.22194	2.55378	2.76107	--	2.69259	1.61976
Gh_A03G0165	RPS10A	40S ribosomal protein S10-1	A03	2495538	2497177	-	1640	Molecular Function: structural constituent of ribosome (GO:0003735);; Cellular Component: cell wall (GO:0005618);; Biological Process: translation (GO:0006412);; Cellular Component: chloroplast (GO:0009507);; Biological Process: plant-type cell wall organization (GO:0009664);; Biological Process: auxin homeostasis (GO:0010252);; Cellular Component: membrane (GO:0016020);; Cellular Component: cyto…	molecular function: structural molecule activity (GO:0005198);; cellular component: cell (GO:0005623);; cellular component: cell part (GO:0044464);; biological process: metabolic process (GO:0008152);; biological process: cellular process (GO:0009987);; cellular component: organelle (GO:0043226);; biological process: cellular component organization or biogenesis (GO:0071840);; biological process:…	K02947|5.07758e-63|pper:PRUPE_ppa012085mg|hypothetical protein; K02947 small subunit ribosomal protein S10e (A)	Ribosome (ko03010)	1.61375	1.37945	1.17076	1.11798	2.01112	-1.31448	-1.57193	-0.909642	-1.87147	-0.706255
Gh_A03G0309	HSP18.5-C	18.5 kDa class I heat shock protein	A03	5464070	5464549	-	480	Cellular Component: cytoplasm (GO:0005737);; Biological Process: protein folding (GO:0006457);; Biological Process: response to stress (GO:0006950);; Biological Process: response to high light intensity (GO:0009644);; Biological Process: response to salt stress (GO:0009651);; Biological Process: heat acclimation (GO:0010286);; Biological Process: response to endoplasmic reticulum stress (GO:00349…	cellular component: cell (GO:0005623);; cellular component: cell part (GO:0044464);; biological process: metabolic process (GO:0008152);; biological process: cellular process (GO:0009987);; biological process: response to stimulus (GO:0050896);; biological process: cellular component organization or biogenesis (GO:0071840)	K13993|1.08395e-84|tcc:TCM_041941|HSP20-like chaperones superfamily protein; K13993 HSP20 family protein (A)	Protein processing in endoplasmic reticulum (ko04141)	1.88854	2.44998	1.62895	2.89857	2.53618	-0.510993	0.0798983	-0.597435	-0.183007	-0.899594
Gh_A03G0347	NA	Osmotin-like protein	A03	6239883	6240635	-	753	Biological Process: cytokinesis by cell plate formation (GO:0000911);; Cellular Component: extracellular region (GO:0005576);; Cellular Component: vacuole (GO:0005773);; Biological Process: regulation of transcription, DNA-templated (GO:0006355);; Biological Process: signal transduction (GO:0007165);; Cellular Component: plant-type cell wall (GO:0009505);; Cellular Component: plasmodesma (GO:0009…	biological process: cellular process (GO:0009987);; biological process: single-organism process (GO:0044699);; cellular component: extracellular region (GO:0005576);; cellular component: cell (GO:0005623);; cellular component: organelle (GO:0043226);; cellular component: cell part (GO:0044464);; biological process: biological regulation (GO:0065007);; biological process: response to stimulus (GO:…	--	--	1.54389	3.8776	4.20413	2.26617	2.25849	-2.8814	0.560592	0.780671	-1.28633	-1.66341
Gh_A03G1201	At1g23390	F-box/kelch-repeat protein At1g23390	A03	86011501	86012622	-	1122	Cellular Component: membrane (GO:0016020);; Cellular Component: cell part (GO:0044464);;	cellular component: membrane (GO:0016020);; cellular component: cell part (GO:0044464)	--	--	1.34948	1.82518	1.57551	1.46528	1.46167	-0.959779	-0.698137	-0.61723	-1.55189	-1.33348
Gh_A03G1623	NA	NA	A03	97376639	97377910	+	1272	Molecular Function: protein binding (GO:0005515);; Cellular Component: plant-type cell wall (GO:0009505);; Cellular Component: plasmodesma (GO:0009506);; Biological Process: response to abiotic stimulus (GO:0009628);; Biological Process: anatomical structure morphogenesis (GO:0009653);; Biological Process: post-embryonic development (GO:0009791);; Cellular Component: membrane (GO:0016020);; Biolo…	molecular function: binding (GO:0005488);; cellular component: cell (GO:0005623);; cellular component: cell part (GO:0044464);; cellular component: cell junction (GO:0030054);; biological process: response to stimulus (GO:0050896);; biological process: developmental process (GO:0032502);; biological process: multicellular organismal process (GO:0032501);; biological process: single-organism proce…	--	--	2.82368	3.03027	3.56311	3.60956	3.37696	-2.28378	-1.89217	-0.946276	-1.27045	-1.85772
Gh_A03G1680	CXE13	Probable carboxylesterase 13	A03	98101597	98102517	-	921	Molecular Function: carboxylic ester hydrolase activity (GO:0004091);; Cellular Component: cytosol (GO:0005829);; Biological Process: single-organism metabolic process (GO:0044710);; Biological Process: single-organism cellular process (GO:0044763);; Molecular Function: carboxylic ester hydrolase activity (GO:0052689);;	cellular component: cell (GO:0005623);; cellular component: cell part (GO:0044464);; biological process: metabolic process (GO:0008152);; biological process: single-organism process (GO:0044699);; biological process: cellular process (GO:0009987);; molecular function: catalytic activity (GO:0003824)	--	--	2.79532	3.029	2.73118	2.83355	1.70036	0.718694	1.5133	1.15989	0.895876	-0.694157
Gh_A03G1706	SEND33	Ferredoxin-1, chloroplastic	A03	98298303	98298755	-	453	Molecular Function: protein binding (GO:0005515);; Biological Process: pentose-phosphate shunt (GO:0006098);; Biological Process: ferredoxin metabolic process (GO:0006124);; Molecular Function: ferrous iron binding (GO:0008198);; Molecular Function: electron carrier activity (GO:0009055);; Cellular Component: chloroplast stroma (GO:0009570);; Biological Process: response to blue light (GO:0009637…	molecular function: binding (GO:0005488);; biological process: metabolic process (GO:0008152);; biological process: cellular process (GO:0009987);; biological process: single-organism process (GO:0044699);; molecular function: electron carrier activity (GO:0009055);; cellular component: cell (GO:0005623);; cellular component: organelle (GO:0043226);; cellular component: organelle part (GO:0044422…	K02639|2.67648e-57|tcc:TCM_006938|2Fe-2S ferredoxin-like superfamily protein, A,ATFD2; K02639 ferredoxin (A)	Photosynthesis (ko00195)	3.28888	3.98235	3.3614	3.36043	2.4753	1.12176	0.984161	0.00354649	0.479594	--
Gh_A03G2157	At5g64080	Non-specific lipid-transfer protein-like protein At5g64080	scaffold734_A03	60786	61977	+	1192	Biological Process: acetyl-CoA metabolic process (GO:0006084);; Biological Process: lipid transport (GO:0006869);; Molecular Function: lipid binding (GO:0008289);; Biological Process: sterol biosynthetic process (GO:0016126);; Biological Process: brassinosteroid biosynthetic process (GO:0016132);; Cellular Component: aleurone grain membrane (GO:0032578);; Cellular Component: anchored component of…	biological process: metabolic process (GO:0008152);; biological process: cellular process (GO:0009987);; biological process: single-organism process (GO:0044699);; biological process: localization (GO:0051179);; molecular function: binding (GO:0005488);; biological process: biological regulation (GO:0065007);; cellular component: cell (GO:0005623);; cellular component: membrane (GO:0016020);; cel…	--	--	1.36654	2.31593	1.38985	2.33066	3.04323	0.0416393	0.941389	0.067403	0.544435	1.39314
Gh_A04G0022	ATJ11	Chaperone protein dnaJ 11, chloroplastic	A04	197928	198350	+	423	Molecular Function: protein binding (GO:0005515);; Cellular Component: endoplasmic reticulum lumen (GO:0005788);; Cellular Component: Golgi apparatus (GO:0005794);; Cellular Component: plasma membrane (GO:0005886);; Biological Process: ER-nucleus signaling pathway (GO:0006984);; Biological Process: response to heat (GO:0009408);; Biological Process: phototropism (GO:0009638);; Biological Process:…	molecular function: binding (GO:0005488);; cellular component: cell (GO:0005623);; cellular component: membrane-enclosed lumen (GO:0031974);; cellular component: organelle (GO:0043226);; cellular component: organelle part (GO:0044422);; cellular component: cell part (GO:0044464);; cellular component: membrane (GO:0016020);; biological process: cellular process (GO:0009987);; biological process: s…	--	--	3.99862	4.97565	4.18384	2.52287	3.89463	-1.16729	0.386424	0.111387	-3.02822	-2.44246
Gh_A04G0524	SAP4	Zinc finger A20 and AN1 domain-containing stress-associated protein 4	A04	29442952	29443437	-	486	Biological Process: immune system process (GO:0002376);; Molecular Function: ubiquitin-protein transferase activity (GO:0004842);; Molecular Function: binding (GO:0005488);; Cellular Component: nucleus (GO:0005634);; Biological Process: membrane fusion (GO:0006944);; Biological Process: defense response (GO:0006952);; Biological Process: metabolic process (GO:0008152);; Biological Process: respon…	biological process: immune system process (GO:0002376);; biological process: metabolic process (GO:0008152);; molecular function: catalytic activity (GO:0003824);; molecular function: binding (GO:0005488);; cellular component: cell (GO:0005623);; cellular component: organelle (GO:0043226);; cellular component: cell part (GO:0044464);; biological process: response to stimulus (GO:0050896);; cellul…	--	--	1.7082	1.80261	1.63482	1.14576	1.11347	0.188178	0.00187596	0.172229	-0.519703	-0.991875
Gh_A04G0880	At4g28440	Uncharacterized protein At4g28440	A04	56647997	56648739	-	743	Cellular Component: cytosol (GO:0005829);; Biological Process: ubiquitin-dependent protein catabolic process (GO:0006511);; Biological Process: photorespiration (GO:0009853);; Biological Process: cellular metabolic process (GO:0044237);; Biological Process: response to misfolded protein (GO:0051788);; Biological Process: proteasome core complex assembly (GO:0080129);;	cellular component: cell (GO:0005623);; cellular component: cell part (GO:0044464);; biological process: metabolic process (GO:0008152);; biological process: cellular process (GO:0009987);; biological process: response to stimulus (GO:0050896);; biological process: cellular component organization or biogenesis (GO:0071840)	K07466|4.62453e-92|tcc:TCM_008182|Nucleic acid-binding, OB-fold-like protein; K07466 replication factor A1 (A)	DNA replication (ko03030);; Nucleotide excision repair (ko03420);; Mismatch repair (ko03430);; Homologous recombination (ko03440)	1.67621	1.88149	2.05849	1.30969	1.74735	-1.13951	-0.258327	-0.452812	-1.79323	-1.33255
Gh_A04G1303	NAC072	NAC domain-containing protein 72	scaffold753_A04	95527	97178	+	1652	Biological Process: MAPK cascade (GO:0000165);; Biological Process: response to hypoxia (GO:0001666);; Molecular Function: DNA binding (GO:0003677);; Molecular Function: sequence-specific DNA binding transcription factor activity (GO:0003700);; Cellular Component: nucleus (GO:0005634);; Biological Process: regulation of transcription, DNA-templated (GO:0006355);; Biological Process: protein targe…	biological process: metabolic process (GO:0008152);; biological process: cellular process (GO:0009987);; biological process: signaling (GO:0023052);; biological process: single-organism process (GO:0044699);; biological process: response to stimulus (GO:0050896);; biological process: biological regulation (GO:0065007);; molecular function: binding (GO:0005488);; molecular function: nucleic acid b…	--	--	4.11807	4.40107	5.17885	4.39718	2.53094	3.90953	3.94978	3.93909	4.12275	1.76936
Gh_A04G1402	PDX1	Probable pyridoxal 5'-phosphate synthase subunit PDX1	scaffold1004_A04	75411	76340	+	930	Molecular Function: catalytic activity (GO:0003824);; Cellular Component: vacuolar membrane (GO:0005774);; Cellular Component: cytosol (GO:0005829);; Cellular Component: plasma membrane (GO:0005886);; Biological Process: protein folding (GO:0006457);; Biological Process: cellular amino acid metabolic process (GO:0006520);; Biological Process: response to stress (GO:0006950);; Biological Process: …	molecular function: catalytic activity (GO:0003824);; cellular component: cell (GO:0005623);; cellular component: membrane (GO:0016020);; cellular component: organelle (GO:0043226);; cellular component: organelle part (GO:0044422);; cellular component: cell part (GO:0044464);; biological process: metabolic process (GO:0008152);; biological process: cellular process (GO:0009987);; biological proce…	K06215|0|tcc:TCM_021693|Aldolase-type TIM barrel family protein; K06215 pyridoxal 5'-phosphate synthase pdxS subunit [EC:4.3.3.6] (A)	Vitamin B6 metabolism (ko00750)	1.9989	3.30477	3.05027	1.6373	2.26203	-1.617	0.107429	-0.580007	-2.29881	-1.37186
Gh_A05G0688	RPP2B	60S acidic ribosomal protein P2B	A05	7222822	7223762	+	941	Biological Process: RNA methylation (GO:0001510);; Molecular Function: structural constituent of ribosome (GO:0003735);; Cellular Component: nucleolus (GO:0005730);; Cellular Component: Golgi apparatus (GO:0005794);; Cellular Component: ribosome (GO:0005840);; Cellular Component: plasma membrane (GO:0005886);; Biological Process: translational elongation (GO:0006414);; Biological Process: respons…	biological process: metabolic process (GO:0008152);; biological process: cellular process (GO:0009987);; molecular function: structural molecule activity (GO:0005198);; cellular component: cell (GO:0005623);; cellular component: organelle (GO:0043226);; cellular component: organelle part (GO:0044422);; cellular component: cell part (GO:0044464);; cellular component: macromolecular complex (GO:003…	K02943|4.48361e-30|tcc:TCM_041470|60S acidic ribosomal protein P2B, putative isoform 1; K02943 large subunit ribosomal protein LP2 (A)	Ribosome (ko03010)	1.45155	1.16608	1.55064	1.18312	1.66619	-1.27493	-1.62791	-0.773793	-1.87846	-1.48575
Gh_A05G1352	NA	Auxin-repressed 12.5 kDa protein	A05	13856612	13857340	-	729	Cellular Component: nucleus (GO:0005634);; Biological Process: auxin-activated signaling pathway (GO:0009734);; Biological Process: response to sucrose (GO:0009744);; Biological Process: response to glucose (GO:0009749);; Biological Process: response to fructose (GO:0009750);;	cellular component: cell (GO:0005623);; cellular component: organelle (GO:0043226);; cellular component: cell part (GO:0044464);; biological process: cellular process (GO:0009987);; biological process: signaling (GO:0023052);; biological process: single-organism process (GO:0044699);; biological process: response to stimulus (GO:0050896);; biological process: biological regulation (GO:0065007)	--	--	2.00055	4.65894	3.83267	2.6589	1.52388	0.720223	2.30966	2.72213	1.39772	-0.167028
Gh_A05G1354	At1g14450	NADH dehydrogenase [ubiquinone] 1 beta subcomplex subunit 3-B	A05	13869157	13869378	+	222	Cellular Component: mitochondrial respiratory chain complex I (GO:0005747);; Biological Process: ubiquitin-dependent protein catabolic process (GO:0006511);; Molecular Function: NADH dehydrogenase (ubiquinone) activity (GO:0008137);; Biological Process: photorespiration (GO:0009853);; Biological Process: response to misfolded protein (GO:0051788);; Biological Process: proteasome core complex asse…	cellular component: cell (GO:0005623);; cellular component: membrane (GO:0016020);; cellular component: macromolecular complex (GO:0032991);; cellular component: organelle (GO:0043226);; cellular component: organelle part (GO:0044422);; cellular component: membrane part (GO:0044425);; cellular component: cell part (GO:0044464);; biological process: metabolic process (GO:0008152);; biological proc…	--	--	1.88095	2.06616	2.54991	1.32952	2.33528	-1.37439	-1.31124	-0.304727	-2.99881	-1.8125
Gh_A05G1497	At4g27520	Early nodulin-like protein 2	A05	15331286	15332273	+	988	Molecular Function: copper ion binding (GO:0005507);; Cellular Component: extracellular region (GO:0005576);; Cellular Component: plasma membrane (GO:0005886);; Molecular Function: electron carrier activity (GO:0009055);; Cellular Component: anchored component of membrane (GO:0031225);; Cellular Component: intracellular membrane-bounded organelle (GO:0043231);; Biological Process: cellular metabo…	molecular function: binding (GO:0005488);; cellular component: extracellular region (GO:0005576);; cellular component: cell (GO:0005623);; cellular component: membrane (GO:0016020);; cellular component: cell part (GO:0044464);; molecular function: electron carrier activity (GO:0009055);; cellular component: membrane part (GO:0044425);; cellular component: organelle (GO:0043226);; biological proce…	--	--	1.63947	2.1884	2.53163	3.87699	3.21621	-1.59473	-0.941464	-0.379063	-0.0966977	-0.30823
Gh_A05G1881	AHL17	AT-hook motif nuclear-localized protein 17	A05	19716905	19717861	+	957	Biological Process: single-organism process (GO:0044699);;	biological process: single-organism process (GO:0044699)	--	--	2.20602	3.57096	3.7316	2.46359	1.94707	-1.90907	-0.103316	-0.344489	-3.59828	-3.24844
Gh_A05G2343	TCP23	Transcription factor TCP23	A05	28648101	28649369	-	1269	Biological Process: MAPK cascade (GO:0000165);; Molecular Function: core promoter proximal region sequence-specific DNA binding (GO:0000987);; Molecular Function: sequence-specific DNA binding transcription factor activity (GO:0003700);; Molecular Function: protein binding (GO:0005515);; Cellular Component: nucleus (GO:0005634);; Biological Process: protein targeting to membrane (GO:0006612);; Bi…	biological process: metabolic process (GO:0008152);; biological process: cellular process (GO:0009987);; biological process: signaling (GO:0023052);; biological process: single-organism process (GO:0044699);; biological process: response to stimulus (GO:0050896);; biological process: biological regulation (GO:0065007);; molecular function: binding (GO:0005488);; molecular function: nucleic acid b…	--	--	1.41378	1.404	1.22353	2.12483	2.08452	-0.999669	-1.08569	-1.01126	-0.0754519	0.00483377
Gh_A05G3030	PP2CA	Protein phosphatase 2C 37	A05	77690171	77692685	-	2515	Molecular Function: protein serine/threonine phosphatase activity (GO:0004722);; Molecular Function: protein binding (GO:0005515);; Cellular Component: nucleus (GO:0005634);; Cellular Component: Golgi apparatus (GO:0005794);; Cellular Component: cytosol (GO:0005829);; Cellular Component: plasma membrane (GO:0005886);; Biological Process: negative regulation of protein kinase activity (GO:0006469)…	biological process: metabolic process (GO:0008152);; biological process: cellular process (GO:0009987);; molecular function: catalytic activity (GO:0003824);; molecular function: binding (GO:0005488);; cellular component: cell (GO:0005623);; cellular component: organelle (GO:0043226);; cellular component: cell part (GO:0044464);; cellular component: membrane (GO:0016020);; biological process: bio…	K14497|0|tcc:TCM_042736|Phosphatase PP2C isoform 1; K14497 protein phosphatase 2C [EC:3.1.3.16] (A)	Plant hormone signal transduction (ko04075)	1.74518	1.62271	2.1637	1.98525	1.54506	0.588845	0.273081	0.849312	0.679162	0.288269
Gh_A05G3825	UFO	Protein UNUSUAL FLORAL ORGANS	scaffold1230_A05	27017	28129	+	1113	Molecular Function: ligase activity (GO:0016874);; Biological Process: single-organism process (GO:0044699);;	biological process: metabolic process (GO:0008152);; molecular function: catalytic activity (GO:0003824);; biological process: single-organism process (GO:0044699)	--	--	2.87046	2.99307	3.89669	2.88673	3.05213	1.25039	1.16382	2.64423	1.21517	0.941334
Gh_A05G3827	NA	NA	scaffold1230_A05	32101	33003	+	903	--	--	--	--	1.64889	2.49282	3.2815	2.63793	1.72499	1.41854	2.60316	2.95552	2.20169	1.16298
Gh_A06G0011	SKIP23	F-box protein SKIP23	A06	45427	46611	+	1185	--	--	--	--	1.10893	1.87589	2.22859	1.71384	1.08733	0.314894	1.30488	1.48905	0.942784	-0.133105
Gh_A06G0112	CYP74A	Allene oxide synthase, chloroplastic	A06	1014068	1017290	+	3223	Biological Process: sulfur amino acid metabolic process (GO:0000096);; Biological Process: MAPK cascade (GO:0000165);; Molecular Function: monooxygenase activity (GO:0004497);; Molecular Function: iron ion binding (GO:0005506);; Cellular Component: mitochondrion (GO:0005739);; Biological Process: glycine catabolic process (GO:0006546);; Biological Process: tryptophan catabolic process (GO:0006569…	biological process: metabolic process (GO:0008152);; biological process: cellular process (GO:0009987);; biological process: single-organism process (GO:0044699);; biological process: signaling (GO:0023052);; biological process: response to stimulus (GO:0050896);; biological process: biological regulation (GO:0065007);; molecular function: catalytic activity (GO:0003824);; molecular function: bin…	K01723|0|tcc:TCM_033962|Allene oxide synthase; K01723 hydroperoxide dehydratase [EC:4.2.1.92] (A)	alpha-Linolenic acid metabolism (ko00592)	3.10862	3.9884	4.80921	3.96641	2.91746	3.70832	3.75871	3.09786	2.44405	0.83715
Gh_A06G0693	COPT5	Copper transporter 5	A06	19127662	19128084	-	423	Molecular Function: copper ion transmembrane transporter activity (GO:0005375);; Cellular Component: late endosome (GO:0005770);; Cellular Component: vacuolar membrane (GO:0005774);; Cellular Component: Golgi apparatus (GO:0005794);; Cellular Component: plasma membrane (GO:0005886);; Cellular Component: plasmodesma (GO:0009506);; Biological Process: response to abscisic acid (GO:0009737);; Molecu…	biological process: cellular process (GO:0009987);; biological process: single-organism process (GO:0044699);; biological process: localization (GO:0051179);; molecular function: transporter activity (GO:0005215);; cellular component: cell (GO:0005623);; cellular component: organelle (GO:0043226);; cellular component: cell part (GO:0044464);; cellular component: membrane (GO:0016020);; cellular c…	K14686|1.82142e-67|tcc:TCM_037514|Copper transporter 5; K14686 solute carrier family 31 (copper transporter), member 1 (A)	--	1.60762	2.36748	3.00272	2.08399	2.01231	-0.684637	0.101674	0.693503	-0.495827	-1.15584
Gh_A06G0863	NA	NA	A06	32762335	32762751	-	417	--	--	--	--	1.80199	1.81579	1.46823	1.59772	1.51195	-0.653085	-0.462016	-0.85731	-1.34542	-1.62124
Gh_A06G1139	NA	Auxin-repressed 12.5 kDa protein	A06	75729023	75729753	-	731	Cellular Component: nucleus (GO:0005634);; Biological Process: auxin-activated signaling pathway (GO:0009734);; Biological Process: response to sucrose (GO:0009744);; Biological Process: response to glucose (GO:0009749);; Biological Process: response to fructose (GO:0009750);;	cellular component: cell (GO:0005623);; cellular component: organelle (GO:0043226);; cellular component: cell part (GO:0044464);; biological process: cellular process (GO:0009987);; biological process: signaling (GO:0023052);; biological process: single-organism process (GO:0044699);; biological process: response to stimulus (GO:0050896);; biological process: biological regulation (GO:0065007)	--	--	1.41967	3.92502	4.46132	1.82762	1.20508	-1.13938	1.07033	1.9247	-0.942732	-1.64898
Gh_A06G1378	SE_0175	Accumulation-associated protein	A06	95539852	95541094	-	1243	Biological Process: cellular process (GO:0009987);; Cellular Component: cell part (GO:0044464);;	biological process: cellular process (GO:0009987);; cellular component: cell part (GO:0044464)	--	--	1.47418	1.93587	3.21854	3.28352	2.58608	0.996508	1.31077	2.4886	2.75735	1.94024
Gh_A06G2007	At1g29970	60S ribosomal protein L18a-like protein	scaffold1329_A06	147540	149814	-	2275	--	--	--	--	1.46437	1.96475	2.2981	1.23731	1.32705	-0.427083	0.259833	0.625566	-0.602954	-0.787565
Gh_A07G0058	NA	NA	A07	731636	731887	+	252	--	--	--	--	1.8665	3.20963	4.04835	2.2335	1.83369	0.112814	1.48393	2.57542	-0.25948	-0.817343
Gh_A07G1008	NA	NA	A07	19476648	19477223	-	576	Molecular Function: protein serine/threonine kinase activity (GO:0004674);; Cellular Component: plasma membrane (GO:0005886);; Biological Process: response to desiccation (GO:0009269);; Biological Process: cellular component organization (GO:0016043);; Biological Process: single-organism cellular process (GO:0044763);; Biological Process: protein autophosphorylation (GO:0046777);; Biological Proc…	biological process: metabolic process (GO:0008152);; biological process: cellular process (GO:0009987);; molecular function: catalytic activity (GO:0003824);; cellular component: cell (GO:0005623);; cellular component: membrane (GO:0016020);; cellular component: cell part (GO:0044464);; biological process: response to stimulus (GO:0050896);; biological process: cellular component organization or …	--	--	2.13042	2.44163	3.43323	2.55701	2.69228	-2.24171	-2.34414	-0.744169	-2.69743	-2.38043
Gh_A07G1026	YLS9	Protein YLS9	A07	19776727	19777434	-	708	Biological Process: immune system process (GO:0002376);; Biological Process: defense response (GO:0006952);; Biological Process: cellular component organization (GO:0016043);; Biological Process: macromolecule metabolic process (GO:0043170);; Biological Process: cellular metabolic process (GO:0044237);; Biological Process: primary metabolic process (GO:0044238);; Cellular Component: cell part (GO…	biological process: immune system process (GO:0002376);; biological process: response to stimulus (GO:0050896);; biological process: cellular component organization or biogenesis (GO:0071840);; biological process: metabolic process (GO:0008152);; biological process: cellular process (GO:0009987);; cellular component: cell part (GO:0044464);; biological process: single-organism process (GO:0044699…	--	--	1.34509	1.43008	1.90024	1.25832	1.44431	-3.1491	-1.26881	-0.426706	-0.902925	-0.948003
Gh_A07G1082	At5g26960	F-box/kelch-repeat protein At5g26960	A07	21932215	21933501	+	1287	Biological Process: single-organism process (GO:0044699);;	biological process: single-organism process (GO:0044699)	--	--	2.00534	2.60801	3.13258	2.44152	2.41206	--	-0.27154	0.233926	-0.213991	--
Gh_A07G1958	NA	NA	A07	75405538	75405978	-	441	--	--	--	--	2.32724	2.46941	2.252	2.75497	2.37659	-1.54636	-1.21267	-1.71597	-1.20468	-1.86187
Gh_A08G0172	At1g51060	Probable histone H2A.1	A08	1728675	1729610	-	936	Cellular Component: nucleosome (GO:0000786);; Biological Process: RNA methylation (GO:0001510);; Molecular Function: DNA binding (GO:0003677);; Cellular Component: cell wall (GO:0005618);; Cellular Component: nucleolus (GO:0005730);; Biological Process: nucleosome assembly (GO:0006334);; Biological Process: cell proliferation (GO:0008283);; Biological Process: DNA mediated transformation (GO:0009…	cellular component: cell (GO:0005623);; cellular component: macromolecular complex (GO:0032991);; cellular component: organelle (GO:0043226);; cellular component: organelle part (GO:0044422);; cellular component: cell part (GO:0044464);; biological process: metabolic process (GO:0008152);; biological process: cellular process (GO:0009987);; molecular function: binding (GO:0005488);; biological pr…	K11251|1.54547e-57|tcc:TCM_031125|Histone H2A 10; K11251 histone H2A (A)	--	1.21441	1.26404	1.65369	1.27038	1.78596	-0.605566	-0.316228	0.405247	-0.877404	-0.247739
Gh_A08G0406	WDR5B	COMPASS-like H3K4 histone methylase component WDR5B	A08	5308365	5309414	+	1050	Molecular Function: nucleotide binding (GO:0000166);; Molecular Function: binding (GO:0005488);; Cellular Component: heterotrimeric G-protein complex (GO:0005834);; Cellular Component: cytoskeleton (GO:0005856);; Biological Process: regulation of transcription, DNA-templated (GO:0006355);; Biological Process: cellular protein modification process (GO:0006464);; Biological Process: defense respons…	molecular function: binding (GO:0005488);; cellular component: cell (GO:0005623);; cellular component: membrane (GO:0016020);; cellular component: macromolecular complex (GO:0032991);; cellular component: membrane part (GO:0044425);; cellular component: cell part (GO:0044464);; cellular component: organelle (GO:0043226);; biological process: biological regulation (GO:0065007);; biological process…	K14963|0|tcc:TCM_004349|Transducin/WD40 repeat-like superfamily protein; K14963 COMPASS component SWD3 (A)	--	1.21696	1.37927	1.81345	1.15839	1.23334	-0.717827	-0.588834	0.147669	-1.20985	-1.07198
Gh_A08G0425	PSAEA	Photosystem I reaction center subunit IV A, chloroplastic	A08	5604641	5605980	-	1340	Biological Process: rRNA processing (GO:0006364);; Cellular Component: chloroplast thylakoid membrane (GO:0009535);; Cellular Component: plastid (GO:0009536);; Cellular Component: photosystem I reaction center (GO:0009538);; Biological Process: plastid organization (GO:0009657);; Cellular Component: chloroplast envelope (GO:0009941);; Biological Process: photosystem II assembly (GO:0010207);; Cel…	biological process: metabolic process (GO:0008152);; biological process: cellular process (GO:0009987);; cellular component: cell (GO:0005623);; cellular component: membrane (GO:0016020);; cellular component: organelle (GO:0043226);; cellular component: organelle part (GO:0044422);; cellular component: cell part (GO:0044464);; cellular component: macromolecular complex (GO:0032991);; cellular com…	K02693|4.39251e-41|tcc:TCM_003771|Photosystem I subunit E-2; K02693 photosystem I subunit IV (A)	Photosynthesis (ko00195)	2.25441	2.45959	2.79898	2.33175	2.31875	-1.67768	-1.33855	-1.26524	-1.82731	-2.66158
Gh_A08G0512	NA	NA	A08	7696162	7697097	+	936	--	--	--	--	1.58092	2.11141	2.37389	2.09717	1.72395	-1.99596	-1.20263	-0.790263	-1.33704	-1.67772
Gh_A08G0559	OR23	F-box/kelch-repeat protein OR23	A08	8923703	8926350	+	2648	Cellular Component: chloroplast (GO:0009507);; Biological Process: cellular process (GO:0009987);; Biological Process: single-organism process (GO:0044699);;	cellular component: cell (GO:0005623);; cellular component: organelle (GO:0043226);; cellular component: cell part (GO:0044464);; biological process: cellular process (GO:0009987);; biological process: single-organism process (GO:0044699)	--	--	1.4842	2.41599	2.28971	2.33438	1.88577	-0.87722	-0.312096	-0.17952	-0.308616	-0.902084
Gh_A08G0972	NA	NA	A08	67415835	67416038	-	204	--	--	--	--	2.90088	3.30322	3.50561	2.47321	2.84479	-1.90819	-1.64885	-1.10423	-4.01497	-3.68049
Gh_A08G1577	snrnp27	U4/U6.U5 small nuclear ribonucleoprotein 27 kDa protein	A08	94091248	94091901	+	654	Molecular Function: protein binding (GO:0005515);; Cellular Component: nucleus (GO:0005634);; Cellular Component: cytoplasm (GO:0005737);; Biological Process: regulation of transcription, DNA-templated (GO:0006355);; Biological Process: cellular protein modification process (GO:0006464);; Biological Process: response to stress (GO:0006950);; Biological Process: cell cycle (GO:0007049);; Biologica…	molecular function: binding (GO:0005488);; cellular component: cell (GO:0005623);; cellular component: organelle (GO:0043226);; cellular component: cell part (GO:0044464);; biological process: biological regulation (GO:0065007);; biological process: metabolic process (GO:0008152);; biological process: cellular process (GO:0009987);; biological process: response to stimulus (GO:0050896);; biologic…	K12846|4.67426e-32|tcc:TCM_039191|U4/U6.U5 small nuclear ribonucleoprotein 27 kDa protein isoform 1; K12846 U4/U6.U5 tri-snRNP-associated protein 3 (A)	Spliceosome (ko03040)	1.67962	2.27773	2.53356	1.61226	2.23341	-2.02576	-1.25331	-0.898344	-2.20337	-1.5654
Gh_A08G1697	NA	NA	A08	96719430	96719885	-	456	--	--	--	--	3.7651	3.0811	1.63897	2.50454	2.21206	-0.943001	-1.66154	-3.26505	-2.83803	-3.10518
Gh_A08G1864	LOX1.5	Probable linoleate 9S-lipoxygenase 5	A08	99353050	99356968	-	3919	Molecular Function: iron ion binding (GO:0005506);; Biological Process: fatty acid biosynthetic process (GO:0006633);; Cellular Component: plastid (GO:0009536);; Biological Process: response to wounding (GO:0009611);; Biological Process: jasmonic acid biosynthetic process (GO:0009695);; Biological Process: response to abscisic acid (GO:0009737);; Biological Process: response to jasmonic acid (GO:…	molecular function: binding (GO:0005488);; biological process: metabolic process (GO:0008152);; biological process: cellular process (GO:0009987);; biological process: single-organism process (GO:0044699);; cellular component: cell (GO:0005623);; cellular component: organelle (GO:0043226);; cellular component: cell part (GO:0044464);; biological process: response to stimulus (GO:0050896);; biolog…	K15718|0|tcc:TCM_026544|Lipoxygenase 1; K15718 linoleate 9S-lipoxygenase [EC:1.13.11.58] (A)	Linoleic acid metabolism (ko00591)	3.68414	6.49316	5.07747	2.31107	1.30255	3.43984	5.9273	4.38252	2.18035	0.557264
Gh_A08G2187	CDA1	Cytidine deaminase 1	A08	102890490	102891377	+	888	Molecular Function: cytidine deaminase activity (GO:0004126);; Cellular Component: nucleus (GO:0005634);; Cellular Component: cytosol (GO:0005829);; Molecular Function: zinc ion binding (GO:0008270);; Biological Process: cytidine deamination (GO:0009972);;	biological process: metabolic process (GO:0008152);; molecular function: catalytic activity (GO:0003824);; cellular component: cell (GO:0005623);; cellular component: organelle (GO:0043226);; cellular component: cell part (GO:0044464);; molecular function: binding (GO:0005488);; biological process: cellular process (GO:0009987);; biological process: single-organism process (GO:0044699)	K01489|3.41004e-180|tcc:TCM_037679|Cytidine deaminase; K01489 cytidine deaminase [EC:3.5.4.5] (A)	Pyrimidine metabolism (ko00240)	2.14798	4.35535	3.72669	3.45159	2.96001	-1.74252	0.520171	-0.210187	-0.980331	-1.30998
Gh_A08G2499	NA	NA	scaffold2268_A08	118743	120683	-	1941	Biological Process: cellular cation homeostasis (GO:0030003);; Biological Process: divalent metal ion transport (GO:0070838);;	biological process: cellular process (GO:0009987);; biological process: single-organism process (GO:0044699);; biological process: biological regulation (GO:0065007);; biological process: localization (GO:0051179)	--	--	3.29198	2.97095	1.56265	2.93474	3.187	-0.279168	-0.835728	-1.58961	-0.849732	-0.425137
Gh_A09G0306	NA	(-)-alpha-terpineol synthase	A09	11458647	11461044	-	2398	Molecular Function: magnesium ion binding (GO:0000287);; Molecular Function: protein binding (GO:0005515);; Biological Process: response to heat (GO:0009408);; Biological Process: response to cold (GO:0009409);; Cellular Component: chloroplast stroma (GO:0009570);; Biological Process: response to wounding (GO:0009611);; Biological Process: response to jasmonic acid (GO:0009753);; Molecular Functi…	molecular function: binding (GO:0005488);; biological process: response to stimulus (GO:0050896);; cellular component: cell (GO:0005623);; cellular component: organelle (GO:0043226);; cellular component: organelle part (GO:0044422);; cellular component: cell part (GO:0044464);; biological process: metabolic process (GO:0008152);; molecular function: catalytic activity (GO:0003824);; biological pr…	--	--	2.01449	3.38059	1.68819	2.02032	1.908	1.75609	2.23146	1.11797	2.25087	1.56237
Gh_A09G0666	NA	NA	A09	51300650	51301282	-	633	--	--	--	--	2.74061	2.50464	3.47704	4.34965	5.04384	-3.64166	-4.11983	-2.71763	-3.2523	-2.19154
Gh_A09G1404	RPL12C	60S ribosomal protein L12-3	A09	67152254	67152754	+	501	Biological Process: RNA methylation (GO:0001510);; Molecular Function: structural constituent of ribosome (GO:0003735);; Molecular Function: protein binding (GO:0005515);; Cellular Component: Golgi apparatus (GO:0005794);; Biological Process: translation (GO:0006412);; Cellular Component: membrane (GO:0016020);; Molecular Function: rRNA binding (GO:0019843);; Cellular Component: cytosolic large r…	biological process: metabolic process (GO:0008152);; biological process: cellular process (GO:0009987);; molecular function: structural molecule activity (GO:0005198);; molecular function: binding (GO:0005488);; cellular component: cell (GO:0005623);; cellular component: organelle (GO:0043226);; cellular component: cell part (GO:0044464);; cellular component: membrane (GO:0016020);; cellular comp…	K02870|4.04428e-111|tcc:TCM_022157|Ribosomal protein L11 family protein; K02870 large subunit ribosomal protein L12e (A)	Ribosome (ko03010)	1.97225	1.81695	1.81771	1.71825	2.15472	-1.15374	-1.09134	-1.39005	-1.47335	-1.1901
Gh_A09G1540	PDX1	Probable pyridoxal 5'-phosphate synthase subunit PDX1	A09	68634893	68635822	+	930	Molecular Function: catalytic activity (GO:0003824);; Cellular Component: vacuolar membrane (GO:0005774);; Cellular Component: cytosol (GO:0005829);; Cellular Component: plasma membrane (GO:0005886);; Biological Process: protein folding (GO:0006457);; Biological Process: cellular amino acid metabolic process (GO:0006520);; Biological Process: response to stress (GO:0006950);; Biological Process: …	molecular function: catalytic activity (GO:0003824);; cellular component: cell (GO:0005623);; cellular component: membrane (GO:0016020);; cellular component: organelle (GO:0043226);; cellular component: organelle part (GO:0044422);; cellular component: cell part (GO:0044464);; biological process: metabolic process (GO:0008152);; biological process: cellular process (GO:0009987);; biological proce…	K06215|0|tcc:TCM_021693|Aldolase-type TIM barrel family protein; K06215 pyridoxal 5'-phosphate synthase pdxS subunit [EC:4.3.3.6] (A)	Vitamin B6 metabolism (ko00750)	1.51227	2.26	2.43184	1.91944	2.18691	-1.39729	-1.29685	-1.23821	-0.945116	-1.33436
Gh_A09G1570	CSE	Caffeoylshikimate esterase	A09	69021422	69027099	-	5678	Biological Process: response to oxidative stress (GO:0006979);; Biological Process: response to metal ion (GO:0010038);; Molecular Function: hydrolase activity (GO:0016787);; Cellular Component: cell part (GO:0044464);;	biological process: response to stimulus (GO:0050896);; biological process: metabolic process (GO:0008152);; molecular function: catalytic activity (GO:0003824);; cellular component: cell part (GO:0044464)	--	--	2.16601	2.4387	1.74933	3.43021	3.2723	0.784473	1.27335	0.522227	2.68248	1.79527
Gh_A09G1735	SAP7	Zinc finger A20 and AN1 domain-containing stress-associated protein 7	A09	70772292	70772801	+	510	Molecular Function: DNA binding (GO:0003677);; Cellular Component: nucleus (GO:0005634);; Biological Process: membrane fusion (GO:0006944);; Molecular Function: zinc ion binding (GO:0008270);; Biological Process: response to heat (GO:0009408);; Cellular Component: plasmodesma (GO:0009506);; Biological Process: response to metal ion (GO:0010038);; Biological Process: response to chitin (GO:0010200…	molecular function: binding (GO:0005488);; cellular component: cell (GO:0005623);; cellular component: organelle (GO:0043226);; cellular component: cell part (GO:0044464);; biological process: response to stimulus (GO:0050896);; cellular component: cell junction (GO:0030054);; biological process: cellular process (GO:0009987);; biological process: single-organism process (GO:0044699);; biological…	--	--	1.27087	1.56345	1.86936	1.41559	1.65643	-1.5629	-1.41229	-0.595275	-1.97749	-1.62022
Gh_A09G1737	AHL24	AT-hook motif nuclear-localized protein 24	A09	70788607	70789506	-	900	Molecular Function: AT DNA binding (GO:0003680);; Molecular Function: double-stranded DNA binding (GO:0003690);; Cellular Component: nucleus (GO:0005634);; Biological Process: chromatin organization (GO:0006325);; Biological Process: photomorphogenesis (GO:0009640);; Biological Process: leaf senescence (GO:0010150);;	molecular function: binding (GO:0005488);; cellular component: cell (GO:0005623);; cellular component: organelle (GO:0043226);; cellular component: cell part (GO:0044464);; biological process: cellular component organization or biogenesis (GO:0071840);; biological process: multicellular organismal process (GO:0032501);; biological process: developmental process (GO:0032502);; biological process: …	--	--	2.53323	1.63986	2.49142	1.1536	1.95203	-1.19309	-3.03028	-1.12404	-3.9308	-2.39232
Gh_A09G1949	PRA1D	PRA1 family protein D	A09	72614481	72615032	-	552	Molecular Function: protein binding (GO:0005515);; Cellular Component: endosome (GO:0005768);; Cellular Component: vacuolar membrane (GO:0005774);; Cellular Component: endoplasmic reticulum (GO:0005783);; Cellular Component: Golgi apparatus (GO:0005794);; Cellular Component: trans-Golgi network (GO:0005802);; Cellular Component: cytosol (GO:0005829);; Biological Process: phosphatidylinositol bios…	molecular function: binding (GO:0005488);; cellular component: cell (GO:0005623);; cellular component: organelle (GO:0043226);; cellular component: cell part (GO:0044464);; cellular component: membrane (GO:0016020);; cellular component: organelle part (GO:0044422);; biological process: metabolic process (GO:0008152);; biological process: cellular process (GO:0009987);; biological process: single-…	--	--	1.6857	2.25916	2.38816	1.33057	1.75509	-1.50565	-0.850403	-0.607181	-1.87337	-1.61462
Gh_A09G2160	NA	NA	A09	74625327	74628976	-	3650	Biological Process: response to stress (GO:0006950);; Biological Process: single-organism cellular process (GO:0044763);;	biological process: response to stimulus (GO:0050896);; biological process: cellular process (GO:0009987);; biological process: single-organism process (GO:0044699)	--	--	1.63628	1.77281	1.56197	1.27771	1.18881	0.223664	-0.0863133	0.390432	-0.418613	-0.503328
Gh_A10G0083	TDT	Tonoplast dicarboxylate transporter	A10	710147	710691	-	545	Molecular Function: transporter activity (GO:0005215);; Biological Process: sodium ion transport (GO:0006814);; Cellular Component: membrane (GO:0016020);; Biological Process: transmembrane transport (GO:0055085);;	molecular function: transporter activity (GO:0005215);; biological process: single-organism process (GO:0044699);; biological process: localization (GO:0051179);; cellular component: membrane (GO:0016020);; biological process: cellular process (GO:0009987)	K14445|3.15909e-61|tcc:TCM_030373|Tonoplast dicarboxylate transporter isoform 1; K14445 solute carrier family 13 (sodium-dependent dicarboxylate transporter), member 2/3/5 (A)	--	2.37276	3.7658	4.63348	4.98621	3.30976	-2.44065	-0.353304	0.86548	1.05631	-1.39383
Gh_A10G0125	NA	NA	A10	1031776	1032405	-	630	--	--	--	--	2.00607	2.86391	3.9716	4.03633	3.50736	-1.55952	-1.00174	-0.0804315	0.157891	-0.461865
Gh_A10G0264	GRXC9	Glutaredoxin-C9	A10	2327028	2327480	-	453	Biological Process: MAPK cascade (GO:0000165);; Molecular Function: protein binding (GO:0005515);; Biological Process: regulation of transcription, DNA-templated (GO:0006355);; Biological Process: protein targeting to membrane (GO:0006612);; Biological Process: response to cold (GO:0009409);; Biological Process: response to xenobiotic stimulus (GO:0009410);; Biological Process: response to water …	biological process: metabolic process (GO:0008152);; biological process: cellular process (GO:0009987);; biological process: signaling (GO:0023052);; biological process: single-organism process (GO:0044699);; biological process: response to stimulus (GO:0050896);; biological process: biological regulation (GO:0065007);; molecular function: binding (GO:0005488);; biological process: localization (…	--	--	4.28093	4.88544	4.30932	2.59767	2.13609	-1.33776	-0.634085	-0.473022	-3.35116	-3.18778
Gh_A10G1331	NA	Non-specific lipid-transfer protein	A10	70924658	70925161	+	504	Biological Process: lipid transport (GO:0006869);; Biological Process: defense response (GO:0006952);; Molecular Function: lipid binding (GO:0008289);; Biological Process: response to biotic stimulus (GO:0009607);;	biological process: single-organism process (GO:0044699);; biological process: localization (GO:0051179);; biological process: response to stimulus (GO:0050896);; molecular function: binding (GO:0005488)	--	--	2.03969	2.64532	2.34995	4.04376	3.24848	-1.62268	-0.302731	-0.465155	0.809035	-0.469913
Gh_A10G1670	PUB4	U-box domain-containing protein 4	A10	88793779	88795274	+	1496	Molecular Function: ubiquitin-protein transferase activity (GO:0004842);; Cellular Component: nucleus (GO:0005634);; Cellular Component: mitochondrion (GO:0005739);; Cellular Component: cytosol (GO:0005829);; Biological Process: signal transduction (GO:0007165);; Biological Process: response to endogenous stimulus (GO:0009719);; Biological Process: defense response, incompatible interaction (GO:0…	biological process: metabolic process (GO:0008152);; molecular function: catalytic activity (GO:0003824);; cellular component: cell (GO:0005623);; cellular component: organelle (GO:0043226);; cellular component: cell part (GO:0044464);; biological process: cellular process (GO:0009987);; biological process: response to stimulus (GO:0050896);; biological process: biological regulation (GO:0065007)…	--	--	3.49645	3.73505	3.5977	2.76747	1.77092	0.58403	0.263708	0.269393	-1.08541	-1.56242
Gh_A10G2203	NA	NA	scaffold2446_A10	7511	7984	-	474	--	--	--	--	3.44609	5.18171	5.29383	3.79513	2.566	1.07037	2.35107	2.85864	0.518407	-0.975473
Gh_A11G0525	SKIP25	F-box/kelch-repeat protein SKIP25	A11	4934102	4935205	-	1104	Molecular Function: protein binding (GO:0005515);; Cellular Component: intracellular part (GO:0044424);; Biological Process: response to karrikin (GO:0080167);;	molecular function: binding (GO:0005488);; cellular component: cell (GO:0005623);; cellular component: cell part (GO:0044464);; biological process: response to stimulus (GO:0050896)	--	--	2.74662	2.84316	3.13674	2.44007	2.21784	1.62195	1.64089	2.19434	0.957067	0.595794
Gh_A11G1320	At5g48480	Uncharacterized protein At5g48480	A11	17006063	17007145	-	1083	Cellular Component: cytosol (GO:0005829);;	cellular component: cell (GO:0005623);; cellular component: cell part (GO:0044464)	--	--	2.97542	4.5128	4.81683	3.89662	3.72121	-2.37963	-0.989737	0.020374	-1.10682	-2.73378
Gh_A11G1875	LECRK91	L-type lectin-domain containing receptor kinase IX.1	A11	48080408	48082360	-	1953	Biological Process: activation of MAPKK activity (GO:0000186);; Molecular Function: MAP kinase kinase kinase activity (GO:0004709);; Molecular Function: ATP binding (GO:0005524);; Cellular Component: plasma membrane (GO:0005886);; Biological Process: cellular protein modification process (GO:0006464);; Biological Process: ion transport (GO:0006811);; Biological Process: pollen development (GO:000…	biological process: biological regulation (GO:0065007);; biological process: metabolic process (GO:0008152);; biological process: cellular process (GO:0009987);; biological process: signaling (GO:0023052);; biological process: single-organism process (GO:0044699);; biological process: response to stimulus (GO:0050896);; molecular function: catalytic activity (GO:0003824);; molecular function: mol…	--	--	1.76973	3.67612	3.78373	2.05948	1.71642	1.33664	2.36961	3.21491	0.275205	0.838467
Gh_A11G2792	NA	Remorin	A11	90917571	90920136	+	2566	Cellular Component: vacuole (GO:0005773);; Cellular Component: plasma membrane (GO:0005886);; Cellular Component: plasmodesma (GO:0009506);; Molecular Function: galacturonate binding (GO:0048032);;	cellular component: cell (GO:0005623);; cellular component: organelle (GO:0043226);; cellular component: cell part (GO:0044464);; cellular component: membrane (GO:0016020);; cellular component: cell junction (GO:0030054);; molecular function: binding (GO:0005488)	--	--	1.27042	1.61644	2.14783	1.96047	1.59811	0.812399	0.77222	1.15753	1.42298	0.595807
Gh_A12G0142	NA	NA	A12	2067595	2067936	-	342	Molecular Function: binding (GO:0005488);; Biological Process: mRNA processing (GO:0006397);; Biological Process: response to hormone (GO:0009725);; Biological Process: tissue development (GO:0009888);; Cellular Component: membrane (GO:0016020);; Biological Process: cell differentiation (GO:0030154);; Biological Process: response to lipid (GO:0033993);; Cellular Component: intracellular organelle…	molecular function: binding (GO:0005488);; biological process: metabolic process (GO:0008152);; biological process: cellular process (GO:0009987);; biological process: response to stimulus (GO:0050896);; biological process: developmental process (GO:0032502);; cellular component: membrane (GO:0016020);; biological process: single-organism process (GO:0044699);; cellular component: cell (GO:000562…	--	--	1.21138	1.52284	3.12371	3.93872	2.19669	-0.935024	-0.156751	1.83984	1.96224	-0.0876891
Gh_A12G0268	CYP74A2	Allene oxide synthase	A12	4461295	4462758	+	1464	Molecular Function: monooxygenase activity (GO:0004497);; Molecular Function: binding (GO:0005488);; Molecular Function: iron ion binding (GO:0005506);; Biological Process: fatty acid metabolic process (GO:0006631);; Biological Process: lipid biosynthetic process (GO:0008610);; Molecular Function: electron carrier activity (GO:0009055);; Cellular Component: membrane (GO:0016020);; Molecular Funct…	biological process: metabolic process (GO:0008152);; biological process: single-organism process (GO:0044699);; molecular function: catalytic activity (GO:0003824);; molecular function: binding (GO:0005488);; biological process: cellular process (GO:0009987);; molecular function: electron carrier activity (GO:0009055);; cellular component: membrane (GO:0016020);; cellular component: cell (GO:0005…	K01723|0|tcc:TCM_006297|Fatty acid hydroperoxide lyase 2; K01723 hydroperoxide dehydratase [EC:4.2.1.92] (A)	alpha-Linolenic acid metabolism (ko00592)	2.59159	3.07903	1.94122	2.49964	2.64357	2.7235	2.49481	2.90061	3.28468	2.93931
Gh_A12G0512	NA	NA	A12	12341054	12341368	-	315	Biological Process: cell morphogenesis involved in differentiation (GO:0000904);; Molecular Function: catalytic activity (GO:0003824);; Molecular Function: protein binding (GO:0005515);; Cellular Component: plant-type cell wall (GO:0009505);; Cellular Component: plasmodesma (GO:0009506);; Biological Process: unidimensional cell growth (GO:0009826);; Biological Process: phloem or xylem histogenesi…	biological process: cellular process (GO:0009987);; biological process: developmental process (GO:0032502);; biological process: single-organism process (GO:0044699);; biological process: cellular component organization or biogenesis (GO:0071840);; molecular function: catalytic activity (GO:0003824);; molecular function: binding (GO:0005488);; cellular component: cell (GO:0005623);; cellular comp…	--	--	3.86337	7.08847	6.33359	6.51239	4.89603	-0.512073	2.18238	1.58959	1.92632	-0.00607129
Gh_A12G1308	NA	NA	A12	69437414	69438043	-	630	--	--	--	--	1.56076	2.30678	1.69866	2.00493	1.95489	1.24959	2.01286	1.63235	2.19603	2.39339
Gh_A12G1375	At1g27930	Probable methyltransferase At1g27930	A12	71522772	71523644	-	873	Cellular Component: Golgi apparatus (GO:0005794);; Biological Process: lignin metabolic process (GO:0009808);; Biological Process: plant-type secondary cell wall biogenesis (GO:0009834);; Biological Process: trichoblast differentiation (GO:0010054);; Biological Process: glucuronoxylan metabolic process (GO:0010413);; Molecular Function: glucuronoxylan 4-O-methyltransferase activity (GO:0030775);;…	cellular component: cell (GO:0005623);; cellular component: organelle (GO:0043226);; cellular component: cell part (GO:0044464);; biological process: metabolic process (GO:0008152);; biological process: cellular process (GO:0009987);; biological process: single-organism process (GO:0044699);; biological process: cellular component organization or biogenesis (GO:0071840);; biological process: mult…	--	--	1.42773	2.62827	2.47157	2.26798	2.21114	-1.53599	-0.262183	0.125032	-0.632598	-1.11128
Gh_A12G1717	NA	NA	A12	78962775	78963336	-	562	--	--	--	--	1.48076	2.53642	2.6368	2.88062	2.86405	-1.96865	-1.07473	-0.922114	-0.811886	-1.10515
Gh_A12G1766	NA	NA	A12	79914033	79947175	+	33143	--	--	--	--	1.16909	2.87427	2.79226	2.11896	1.31597	1.03227	3.12481	2.75192	1.97763	0.873148
Gh_A12G2380	AHG1	Probable protein phosphatase 2C 75	A12	86303719	86306598	-	2880	Molecular Function: phosphoprotein phosphatase activity (GO:0004721);; Molecular Function: protein serine/threonine phosphatase activity (GO:0004722);; Molecular Function: protein binding (GO:0005515);; Cellular Component: nucleus (GO:0005634);; Cellular Component: cytosol (GO:0005829);; Biological Process: phosphate-containing compound metabolic process (GO:0006796);; Biological Process: respons…	biological process: metabolic process (GO:0008152);; biological process: cellular process (GO:0009987);; molecular function: catalytic activity (GO:0003824);; molecular function: binding (GO:0005488);; cellular component: cell (GO:0005623);; cellular component: organelle (GO:0043226);; cellular component: cell part (GO:0044464);; biological process: response to stimulus (GO:0050896);; biological …	K14497|0|tcc:TCM_015028|Phosphatase 2C family protein, putative; K14497 protein phosphatase 2C [EC:3.1.3.16] (A)	Plant hormone signal transduction (ko04075)	3.32671	4.07163	4.91758	5.29291	4.84914	1.38401	1.75344	2.86132	3.1664	2.54022
Gh_A13G0158	SRC2	Protein SRC2 homolog	A13	1746133	1747017	-	885	Molecular Function: catalytic activity (GO:0003824);; Biological Process: anatomical structure morphogenesis (GO:0009653);; Biological Process: cellular component organization (GO:0016043);; Cellular Component: cell part (GO:0044464);; Biological Process: single-organism developmental process (GO:0044767);; Biological Process: cellular developmental process (GO:0048869);;	molecular function: catalytic activity (GO:0003824);; biological process: developmental process (GO:0032502);; biological process: cellular component organization or biogenesis (GO:0071840);; cellular component: cell part (GO:0044464);; biological process: single-organism process (GO:0044699);; biological process: cellular process (GO:0009987)	--	--	1.08417	1.35754	1.52373	1.17653	1.25713	-0.295953	-0.118882	0.400874	-0.567155	-0.492584
Gh_A13G0299	At1g63850	BTB/POZ domain-containing protein At1g63850	A13	3760848	3763402	-	2555	Molecular Function: protein kinase activity (GO:0004672);; Biological Process: protein phosphorylation (GO:0006468);; Cellular Component: membrane (GO:0016020);; Biological Process: cellular component organization (GO:0016043);; Biological Process: single-organism cellular process (GO:0044763);; Cellular Component: cell periphery (GO:0071944);;	biological process: metabolic process (GO:0008152);; biological process: cellular process (GO:0009987);; molecular function: catalytic activity (GO:0003824);; cellular component: membrane (GO:0016020);; biological process: cellular component organization or biogenesis (GO:0071840);; biological process: single-organism process (GO:0044699);; cellular component: cell (GO:0005623);; cellular compone…	--	--	1.46509	1.85669	2.48075	1.94183	1.48968	0.999526	1.16665	1.67537	1.16688	0.620791
Gh_A13G0446	SPCC4G3.17	HD domain-containing protein C4G3.17	A13	6555813	6560428	-	4616	Molecular Function: catalytic activity (GO:0003824);; Cellular Component: plasma membrane (GO:0005886);; Biological Process: single-organism cellular process (GO:0044763);; Biological Process: regulation of cellular process (GO:0050794);; Biological Process: response to stimulus (GO:0050896);;	molecular function: catalytic activity (GO:0003824);; cellular component: cell (GO:0005623);; cellular component: membrane (GO:0016020);; cellular component: cell part (GO:0044464);; biological process: cellular process (GO:0009987);; biological process: single-organism process (GO:0044699);; biological process: biological regulation (GO:0065007);; biological process: response to stimulus (GO:005…	K07023|5.69886e-99|tcc:TCM_011905|Metal-dependent phosphohydrolase isoform 1; K07023 putative hydrolases of HD superfamily (A)	--	2.35084	2.24911	2.43874	2.88422	2.69376	-1.65538	-1.30198	-0.933238	-1.1421	-1.41059
Gh_A13G0448	NPF4.6	Protein NRT1/ PTR FAMILY 4.6	A13	6649248	6656529	+	7282	Molecular Function: transporter activity (GO:0005215);; Molecular Function: calcium ion binding (GO:0005509);; Molecular Function: protein binding (GO:0005515);; Cellular Component: Golgi apparatus (GO:0005794);; Cellular Component: plasma membrane (GO:0005886);; Biological Process: polysaccharide metabolic process (GO:0005976);; Biological Process: nitrogen compound metabolic process (GO:0006807…	molecular function: transporter activity (GO:0005215);; molecular function: binding (GO:0005488);; cellular component: cell (GO:0005623);; cellular component: organelle (GO:0043226);; cellular component: cell part (GO:0044464);; cellular component: membrane (GO:0016020);; biological process: metabolic process (GO:0008152);; biological process: localization (GO:0051179);; biological process: respo…	--	--	1.05509	3.67251	4.0582	3.02887	1.91048	1.39182	3.34326	4.13141	2.49942	2.24295
Gh_A13G1247	At4g27520	Early nodulin-like protein 2	A13	66350836	66352532	-	1697	Molecular Function: structural constituent of cell wall (GO:0005199);; Molecular Function: copper ion binding (GO:0005507);; Cellular Component: extracellular region (GO:0005576);; Cellular Component: plasma membrane (GO:0005886);; Molecular Function: electron carrier activity (GO:0009055);; Biological Process: response to abiotic stimulus (GO:0009628);; Biological Process: post-embryonic develop…	molecular function: structural molecule activity (GO:0005198);; molecular function: binding (GO:0005488);; cellular component: extracellular region (GO:0005576);; cellular component: cell (GO:0005623);; cellular component: membrane (GO:0016020);; cellular component: cell part (GO:0044464);; molecular function: electron carrier activity (GO:0009055);; biological process: response to stimulus (GO:0…	--	--	1.87521	3.85338	4.33527	5.23557	3.49559	-0.578823	1.38302	2.59285	3.0294	0.826303
Gh_A13G1721	SAT5	Serine acetyltransferase 5	A13	76152804	76153972	+	1169	Biological Process: sulfate assimilation (GO:0000103);; Cellular Component: cytosol (GO:0005829);; Biological Process: cysteine biosynthetic process from serine (GO:0006535);; Biological Process: protein targeting to membrane (GO:0006612);; Molecular Function: serine O-acetyltransferase activity (GO:0009001);; Biological Process: response to wounding (GO:0009611);; Biological Process: response to…	biological process: metabolic process (GO:0008152);; biological process: cellular process (GO:0009987);; cellular component: cell (GO:0005623);; cellular component: cell part (GO:0044464);; biological process: single-organism process (GO:0044699);; biological process: localization (GO:0051179);; biological process: cellular component organization or biogenesis (GO:0071840);; molecular function: c…	K00640|1.2692e-175|tcc:TCM_037693|Serine acetyltransferase 1,1; K00640 serine O-acetyltransferase [EC:2.3.1.30] (A)	Cysteine and methionine metabolism (ko00270);; Sulfur metabolism (ko00920);; Carbon metabolism (ko01200);; Biosynthesis of amino acids (ko01230)	1.05844	1.82979	2.03986	1.55236	1.53418	-1.23791	-0.26742	-0.0540709	-0.927786	-1.21582
Gh_A13G1741	ABI1	Protein phosphatase 2C 56	A13	76277276	76281399	+	4124	Molecular Function: protein serine/threonine phosphatase activity (GO:0004722);; Molecular Function: protein binding (GO:0005515);; Cellular Component: nucleus (GO:0005634);; Cellular Component: Golgi apparatus (GO:0005794);; Cellular Component: cytosol (GO:0005829);; Biological Process: negative regulation of protein kinase activity (GO:0006469);; Biological Process: protein dephosphorylation (G…	biological process: metabolic process (GO:0008152);; biological process: cellular process (GO:0009987);; molecular function: catalytic activity (GO:0003824);; molecular function: binding (GO:0005488);; cellular component: cell (GO:0005623);; cellular component: organelle (GO:0043226);; cellular component: cell part (GO:0044464);; biological process: biological regulation (GO:0065007);; cellular c…	K14497|0|tcc:TCM_037799|Phosphatase 2C family protein isoform 1; K14497 protein phosphatase 2C [EC:3.1.3.16] (A)	Plant hormone signal transduction (ko04075)	3.08774	2.94755	3.96836	4.03358	2.68447	--	--	3.69365	3.72257	--
Gh_A13G1846	NA	NA	A13	78099193	78099555	+	363	--	--	--	--	3.46622	1.45696	1.9305	1.82654	2.06282	2.78559	0.921021	1.08015	1.32268	1.08509
Gh_A13G1918	At2g45070	Protein transport protein Sec61 subunit beta	A13	78783584	78783907	+	324	Cellular Component: Golgi apparatus (GO:0005794);; Cellular Component: plasma membrane (GO:0005886);; Biological Process: protein folding (GO:0006457);; Molecular Function: protein transporter activity (GO:0008565);; Biological Process: response to heat (GO:0009408);; Biological Process: response to high light intensity (GO:0009644);; Biological Process: protein transport (GO:0015031);; Biologica…	cellular component: cell (GO:0005623);; cellular component: organelle (GO:0043226);; cellular component: cell part (GO:0044464);; cellular component: membrane (GO:0016020);; biological process: metabolic process (GO:0008152);; biological process: cellular process (GO:0009987);; biological process: localization (GO:0051179);; molecular function: transporter activity (GO:0005215);; biological proce…	K09481|1.95771e-26|tcc:TCM_041057|Transport protein SEC61 subunit beta; K09481 protein transport protein SEC61 subunit beta (A)	Protein export (ko03060);; Protein processing in endoplasmic reticulum (ko04141);; Phagosome (ko04145)	2.61269	3.53091	4.6072	3.46028	3.46468	-2.44524	-1.581	-0.22815	-2.3579	-2.33035
Gh_D01G0027	GRP-2	Glycine-rich protein 2	D01	161938	162138	-	201	Molecular Function: RNA binding transcription antitermination factor activity (GO:0001072);; Molecular Function: DNA binding (GO:0003677);; Molecular Function: double-stranded DNA binding (GO:0003690);; Molecular Function: single-stranded DNA binding (GO:0003697);; Molecular Function: mRNA binding (GO:0003729);; Molecular Function: copper ion binding (GO:0005507);; Molecular Function: ATP binding…	biological process: biological regulation (GO:0065007);; molecular function: nucleic acid binding transcription factor activity (GO:0001071);; molecular function: binding (GO:0005488);; cellular component: cell (GO:0005623);; cellular component: organelle (GO:0043226);; cellular component: organelle part (GO:0044422);; cellular component: cell part (GO:0044464);; cellular component: membrane (GO:…	K18754|5.41969e-21|cit:102613691|glycine-rich protein 2-like; K18754 protein lin-28 (A)	--	2.83684	4.54867	3.16351	2.69007	2.59426	-0.0869673	1.00839	-0.0243446	-0.806965	-1.09634
Gh_D01G0229	ECI3	Enoyl-CoA delta isomerase 3	D01	1946813	1947532	-	720	Molecular Function: dodecenoyl-CoA delta-isomerase activity (GO:0004165);; Cellular Component: peroxisome (GO:0005777);; Biological Process: fatty acid beta-oxidation (GO:0006635);; Biological Process: toxin catabolic process (GO:0009407);; Biological Process: response to water deprivation (GO:0009414);; Biological Process: response to ethylene (GO:0009723);; Biological Process: abscisic acid-act…	biological process: metabolic process (GO:0008152);; molecular function: catalytic activity (GO:0003824);; cellular component: cell (GO:0005623);; cellular component: organelle (GO:0043226);; cellular component: cell part (GO:0044464);; biological process: cellular process (GO:0009987);; biological process: single-organism process (GO:0044699);; biological process: response to stimulus (GO:005089…	--	--	1.49667	2.13723	2.76383	1.93413	1.97668	-1.55133	-0.61505	-0.468035	-1.32337	-1.67524
Gh_D01G0249	NAC021	NAC domain-containing protein 21/22	D01	2164375	2169260	-	4886	Biological Process: MAPK cascade (GO:0000165);; Molecular Function: sequence-specific DNA binding transcription factor activity (GO:0003700);; Cellular Component: nucleus (GO:0005634);; Biological Process: protein targeting to membrane (GO:0006612);; Biological Process: response to cold (GO:0009409);; Biological Process: response to water deprivation (GO:0009414);; Biological Process: response to…	biological process: metabolic process (GO:0008152);; biological process: cellular process (GO:0009987);; biological process: signaling (GO:0023052);; biological process: single-organism process (GO:0044699);; biological process: response to stimulus (GO:0050896);; biological process: biological regulation (GO:0065007);; molecular function: nucleic acid binding transcription factor activity (GO:00…	--	--	1.47843	2.49122	2.33337	2.75191	1.35998	1.80425	2.301	2.02327	3.16428	1.15451
Gh_D01G1536	At1g23390	F-box/kelch-repeat protein At1g23390	D01	47462784	47463989	+	1206	Cellular Component: membrane (GO:0016020);;	cellular component: membrane (GO:0016020)	--	--	1.27198	1.96788	2.69866	1.98481	2.10284	-1.01224	-0.68538	-0.016703	-0.993938	-1.0188
Gh_D01G1783	TCP8	Transcription factor TCP8	D01	54880882	54882528	+	1647	Biological Process: MAPK cascade (GO:0000165);; Molecular Function: core promoter proximal region sequence-specific DNA binding (GO:0000987);; Molecular Function: core promoter binding (GO:0001047);; Molecular Function: sequence-specific DNA binding transcription factor activity (GO:0003700);; Molecular Function: protein binding (GO:0005515);; Cellular Component: nucleus (GO:0005634);; Biological…	biological process: metabolic process (GO:0008152);; biological process: cellular process (GO:0009987);; biological process: signaling (GO:0023052);; biological process: single-organism process (GO:0044699);; biological process: response to stimulus (GO:0050896);; biological process: biological regulation (GO:0065007);; molecular function: binding (GO:0005488);; molecular function: nucleic acid b…	--	--	1.29583	1.81448	1.87915	2.02993	1.31041	0.638274	0.552821	1.32013	1.15308	0.65666
Gh_D01G2172	MT1	Metallothionein-like protein type 2	D01	60680947	60681436	-	490	Molecular Function: metal ion binding (GO:0046872);;	molecular function: binding (GO:0005488)	--	--	2.82107	3.54132	2.33703	4.56576	3.99822	-1.25661	0.17744	-1.39706	0.922653	-0.108435
Gh_D02G0057	PUB16	U-box domain-containing protein 16	D02	330612	332666	-	2055	Cellular Component: ubiquitin ligase complex (GO:0000151);; Molecular Function: ubiquitin-protein transferase activity (GO:0004842);; Molecular Function: protein binding (GO:0005515);; Biological Process: signal transduction (GO:0007165);; Biological Process: plant-type hypersensitive response (GO:0009626);; Biological Process: response to abiotic stimulus (GO:0009628);; Biological Process: defen…	cellular component: cell (GO:0005623);; cellular component: macromolecular complex (GO:0032991);; cellular component: cell part (GO:0044464);; biological process: metabolic process (GO:0008152);; molecular function: catalytic activity (GO:0003824);; molecular function: binding (GO:0005488);; biological process: cellular process (GO:0009987);; biological process: response to stimulus (GO:0050896);…	--	--	1.22039	1.95087	1.893	2.20727	1.1613	0.334758	1.14791	0.889019	1.38991	-0.0863457
Gh_D02G1424	NA	NA	D02	49070905	49071297	+	393	Cellular Component: mitochondrion (GO:0005739);; Cellular Component: endoplasmic reticulum (GO:0005783);; Biological Process: glucose catabolic process (GO:0006007);; Biological Process: intracellular protein transport (GO:0006886);; Cellular Component: integral component of membrane (GO:0016021);;	cellular component: cell (GO:0005623);; cellular component: organelle (GO:0043226);; cellular component: cell part (GO:0044464);; biological process: metabolic process (GO:0008152);; biological process: single-organism process (GO:0044699);; biological process: localization (GO:0051179);; cellular component: membrane (GO:0016020);; cellular component: membrane part (GO:0044425)	--	--	1.12443	1.13635	1.37342	1.19609	1.42169	-1.00877	-0.959032	-0.350199	-1.11519	-1.12632
Gh_D02G1473	At1g66480	Uncharacterized protein At1g66480	D02	50711001	50712422	-	1422	Molecular Function: mannose-6-phosphate isomerase activity (GO:0004476);; Molecular Function: protein binding (GO:0005515);; Cellular Component: cytosol (GO:0005829);; Biological Process: response to blue light (GO:0009637);; Biological Process: response to absence of light (GO:0009646);; Biological Process: response to sucrose (GO:0009744);; Biological Process: chloroplast avoidance movement (GO…	biological process: metabolic process (GO:0008152);; molecular function: catalytic activity (GO:0003824);; molecular function: binding (GO:0005488);; cellular component: cell (GO:0005623);; cellular component: cell part (GO:0044464);; biological process: response to stimulus (GO:0050896);; biological process: cellular process (GO:0009987);; biological process: localization (GO:0051179);; biologic…	--	--	2.63521	4.23395	2.75013	1.85811	1.55465	2.6752	4.68127	3.42711	2.11282	1.31155
Gh_D02G1507	NTF2	Nuclear transport factor 2	D02	52100072	52101621	-	1550	Cellular Component: nuclear envelope (GO:0005635);; Cellular Component: cytoplasm (GO:0005737);; Cellular Component: cytosol (GO:0005829);; Cellular Component: plasma membrane (GO:0005886);; Biological Process: protein import into nucleus (GO:0006606);; Biological Process: protein targeting to membrane (GO:0006612);; Biological Process: nucleotide transport (GO:0006862);; Biological Process: lipi…	cellular component: cell (GO:0005623);; cellular component: organelle (GO:0043226);; cellular component: organelle part (GO:0044422);; cellular component: cell part (GO:0044464);; cellular component: membrane (GO:0016020);; biological process: single-organism process (GO:0044699);; biological process: localization (GO:0051179);; biological process: cellular component organization or biogenesis (G…	--	--	2.14112	1.90819	2.45427	1.45699	2.48847	-0.889458	-1.17312	-0.268774	-3.24018	-1.16859
Gh_D02G1519	At1g67340	F-box protein At1g67340	D02	52838169	52839527	+	1359	Cellular Component: nucleus (GO:0005634);;	cellular component: cell (GO:0005623);; cellular component: organelle (GO:0043226);; cellular component: cell part (GO:0044464)	--	--	1.63644	1.46314	2.49864	1.82682	1.56374	-0.830051	-1.29134	-0.45709	-1.00234	-1.24121
Gh_D02G1521	At1g67360	REF/SRPP-like protein At1g67360	D02	52844978	52845971	-	994	Cellular Component: vacuole (GO:0005773);;	cellular component: cell (GO:0005623);; cellular component: organelle (GO:0043226);; cellular component: cell part (GO:0044464)	--	--	1.508	1.96746	1.35369	2.11782	2.48442	0.330162	0.121854	0.0447931	0.512863	0.489369
Gh_D02G1993	At5g64080	Non-specific lipid-transfer protein-like protein At5g64080	D02	63964546	63965543	-	998	Biological Process: acetyl-CoA metabolic process (GO:0006084);; Biological Process: lipid transport (GO:0006869);; Molecular Function: lipid binding (GO:0008289);; Biological Process: sterol biosynthetic process (GO:0016126);; Biological Process: brassinosteroid biosynthetic process (GO:0016132);; Cellular Component: aleurone grain membrane (GO:0032578);; Cellular Component: anchored component of…	biological process: metabolic process (GO:0008152);; biological process: cellular process (GO:0009987);; biological process: single-organism process (GO:0044699);; biological process: localization (GO:0051179);; molecular function: binding (GO:0005488);; biological process: biological regulation (GO:0065007);; cellular component: cell (GO:0005623);; cellular component: membrane (GO:0016020);; cel…	--	--	1.47583	4.43474	3.89831	4.22889	4.03209	0.17268	3.24687	2.18897	2.43654	1.99947
Gh_D02G2018	NA	NA	D02	64467830	64469269	-	1440	--	--	--	--	1.79207	1.41644	1.84598	1.90394	1.41628	0.789133	0.315951	1.24008	0.965529	0.213279
Gh_D02G2038	NA	NA	D02	64634205	64635431	+	1227	Molecular Function: protein binding (GO:0005515);; Cellular Component: plant-type cell wall (GO:0009505);; Cellular Component: plasmodesma (GO:0009506);; Biological Process: response to abiotic stimulus (GO:0009628);; Biological Process: anatomical structure morphogenesis (GO:0009653);; Biological Process: post-embryonic development (GO:0009791);; Cellular Component: membrane (GO:0016020);; Biolo…	molecular function: binding (GO:0005488);; cellular component: cell (GO:0005623);; cellular component: cell part (GO:0044464);; cellular component: cell junction (GO:0030054);; biological process: response to stimulus (GO:0050896);; biological process: developmental process (GO:0032502);; biological process: multicellular organismal process (GO:0032501);; biological process: single-organism proce…	--	--	2.40558	2.76441	3.14465	3.36234	2.95113	-2.31471	-1.74725	-0.624712	-0.991383	-1.97855
Gh_D03G0085	ATJ11	Chaperone protein dnaJ 11, chloroplastic	D03	600095	600400	-	306	Cellular Component: endoplasmic reticulum lumen (GO:0005788);; Cellular Component: Golgi stack (GO:0005795);; Cellular Component: plasma membrane (GO:0005886);; Biological Process: DNA-dependent DNA replication (GO:0006261);; Biological Process: protein folding (GO:0006457);; Biological Process: ER-nucleus signaling pathway (GO:0006984);; Molecular Function: cytoskeletal protein binding (GO:00080…	cellular component: cell (GO:0005623);; cellular component: membrane-enclosed lumen (GO:0031974);; cellular component: organelle (GO:0043226);; cellular component: organelle part (GO:0044422);; cellular component: cell part (GO:0044464);; cellular component: membrane (GO:0016020);; biological process: metabolic process (GO:0008152);; biological process: cellular process (GO:0009987);; biological …	--	--	3.46525	4.58799	4.08018	3.39758	2.89255	1.71583	2.82099	2.29642	1.1887	0.17502
Gh_D03G1108	GIF3	GRF1-interacting factor 3	D03	36937617	36939231	-	1615	Biological Process: gene expression (GO:0010467);; Biological Process: RNA metabolic process (GO:0016070);; Biological Process: leaf development (GO:0048366);; Biological Process: regulation of cellular process (GO:0050794);;	biological process: metabolic process (GO:0008152);; biological process: cellular process (GO:0009987);; biological process: multicellular organismal process (GO:0032501);; biological process: developmental process (GO:0032502);; biological process: single-organism process (GO:0044699);; biological process: biological regulation (GO:0065007)	--	--	1.83099	2.62996	2.4593	1.54593	1.48738	0.4628	1.11883	1.19275	0.149109	-0.138722
Gh_D03G1109	NPC1	Non-specific phospholipase C1	D03	36940350	36942468	-	2119	Molecular Function: phospholipase C activity (GO:0004629);; Cellular Component: vacuole (GO:0005773);; Cellular Component: cytosol (GO:0005829);; Cellular Component: plasma membrane (GO:0005886);; Biological Process: glycolipid biosynthetic process (GO:0009247);; Biological Process: phospholipid catabolic process (GO:0009395);; Cellular Component: plasmodesma (GO:0009506);; Biological Process: ce…	biological process: metabolic process (GO:0008152);; molecular function: catalytic activity (GO:0003824);; cellular component: cell (GO:0005623);; cellular component: organelle (GO:0043226);; cellular component: cell part (GO:0044464);; cellular component: membrane (GO:0016020);; biological process: cellular process (GO:0009987);; biological process: single-organism process (GO:0044699);; cellula…	K01114|0|tcc:TCM_041633|Non-specific phospholipase C1; K01114 phospholipase C [EC:3.1.4.3] (A)	Inositol phosphate metabolism (ko00562);; Glycerophospholipid metabolism (ko00564);; Ether lipid metabolism (ko00565)	1.28183	2.44866	2.6119	1.694	1.43537	0.349414	1.71369	1.84157	0.720087	0.446813
Gh_D03G1229	NA	Osmotin-like protein	D03	39681907	39682659	+	753	Biological Process: cytokinesis by cell plate formation (GO:0000911);; Cellular Component: extracellular region (GO:0005576);; Cellular Component: vacuole (GO:0005773);; Biological Process: regulation of transcription, DNA-templated (GO:0006355);; Biological Process: signal transduction (GO:0007165);; Cellular Component: plant-type cell wall (GO:0009505);; Cellular Component: plasmodesma (GO:0009…	biological process: cellular process (GO:0009987);; biological process: single-organism process (GO:0044699);; cellular component: extracellular region (GO:0005576);; cellular component: cell (GO:0005623);; cellular component: organelle (GO:0043226);; cellular component: cell part (GO:0044464);; biological process: biological regulation (GO:0065007);; biological process: response to stimulus (GO:…	--	--	1.58952	4.26473	4.41461	2.8794	2.67212	-1.80837	1.04071	1.02102	-0.711009	-1.04079
Gh_D03G1349	At5g39865	Uncharacterized protein At5g39865	D03	42042019	42042768	-	750	Cellular Component: plasma membrane (GO:0005886);; Cellular Component: intracellular part (GO:0044424);;	cellular component: cell (GO:0005623);; cellular component: membrane (GO:0016020);; cellular component: cell part (GO:0044464)	K17479|1.94189e-113|tcc:TCM_042195|Glutaredoxin family protein, putative; K17479 glutaredoxin domain-containing cysteine-rich protein 1 (A)	--	1.95355	1.60069	1.78067	1.73194	1.75753	-1.21631	-1.97199	-1.15115	-2.05323	-1.92056
Gh_D03G1362	MRS3	Mitochondrial RNA-splicing protein MRS3	D03	42216232	42217976	+	1745	Molecular Function: adenine nucleotide transmembrane transporter activity (GO:0000295);; Molecular Function: purine ribonucleotide transmembrane transporter activity (GO:0005346);; Cellular Component: mitochondrion (GO:0005739);; Biological Process: generation of precursor metabolites and energy (GO:0006091);; Biological Process: phosphate-containing compound metabolic process (GO:0006796);; Biol…	biological process: cellular process (GO:0009987);; biological process: single-organism process (GO:0044699);; biological process: localization (GO:0051179);; molecular function: transporter activity (GO:0005215);; cellular component: cell (GO:0005623);; cellular component: organelle (GO:0043226);; cellular component: cell part (GO:0044464);; biological process: metabolic process (GO:0008152);; b…	K15113|0|tcc:TCM_042220|Mitochondrial substrate carrier family protein; K15113 solute carrier family 25 (mitochondrial iron transporter), member 28/37 (A)	--	1.97398	3.72551	3.3325	3.31641	2.93373	-1.4381	0.577392	0.719033	-0.0603461	-0.470721
Gh_D03G1599	NA	NA	D03	45910104	45910535	-	432	Cellular Component: membrane (GO:0016020);; Biological Process: cellular component organization (GO:0016043);; Molecular Function: kinase activity (GO:0016301);; Biological Process: primary metabolic process (GO:0044238);; Biological Process: cellular macromolecule metabolic process (GO:0044260);; Biological Process: single-organism cellular process (GO:0044763);; Cellular Component: cell periphe…	cellular component: membrane (GO:0016020);; biological process: cellular component organization or biogenesis (GO:0071840);; biological process: metabolic process (GO:0008152);; molecular function: catalytic activity (GO:0003824);; biological process: cellular process (GO:0009987);; biological process: single-organism process (GO:0044699);; cellular component: cell (GO:0005623);; cellular compone…	--	--	1.30788	2.78213	2.60271	3.43149	2.89455	-1.32737	0.597543	0.250033	0.287965	-0.154051
Gh_D04G0015	Os01g0656200	Probable protein phosphatase 2C 8	D04	267889	328123	-	60235	Molecular Function: phosphoprotein phosphatase activity (GO:0004721);; Molecular Function: protein serine/threonine phosphatase activity (GO:0004722);; Molecular Function: protein binding (GO:0005515);; Cellular Component: nucleus (GO:0005634);; Cellular Component: Golgi apparatus (GO:0005794);; Cellular Component: cytosol (GO:0005829);; Biological Process: negative regulation of protein kinase a…	biological process: metabolic process (GO:0008152);; biological process: cellular process (GO:0009987);; molecular function: catalytic activity (GO:0003824);; molecular function: binding (GO:0005488);; cellular component: cell (GO:0005623);; cellular component: organelle (GO:0043226);; cellular component: cell part (GO:0044464);; biological process: biological regulation (GO:0065007);; biological…	K14497|0|tcc:TCM_015368|Highly ABA-induced PP2C gene 3, putative; K14497 protein phosphatase 2C [EC:3.1.3.16] (A)	Plant hormone signal transduction (ko04075)	4.33467	8.25998	6.75582	9.78661	9.47466	--	6.85118	5.5207	9.06638	8.62303
Gh_D04G0145	ATX1	Copper transport protein ATX1	D04	2094380	2095821	+	1442	Biological Process: response to reactive oxygen species (GO:0000302);; Cellular Component: chromatin (GO:0000785);; Molecular Function: protein binding (GO:0005515);; Cellular Component: nucleus (GO:0005634);; Cellular Component: mitochondrion (GO:0005739);; Cellular Component: plasma membrane (GO:0005886);; Biological Process: DNA-dependent DNA replication (GO:0006261);; Biological Process: DNA …	biological process: response to stimulus (GO:0050896);; cellular component: cell (GO:0005623);; cellular component: macromolecular complex (GO:0032991);; cellular component: organelle (GO:0043226);; cellular component: organelle part (GO:0044422);; cellular component: cell part (GO:0044464);; molecular function: binding (GO:0005488);; cellular component: membrane (GO:0016020);; biological process…	K07213|1.02025e-44|tcc:TCM_043707|Anti-oxidant 1; K07213 copper chaperone (A)	--	1.72642	1.65556	2.43303	1.28371	2.23958	-1.80335	-1.94495	-0.709629	-2.47068	-1.79999
Gh_D04G0655	ANS	Leucoanthocyanidin dioxygenase	D04	12382039	12384649	-	2611	Molecular Function: iron ion binding (GO:0005506);; Biological Process: vacuole organization (GO:0007033);; Biological Process: response to wounding (GO:0009611);; Biological Process: response to abiotic stimulus (GO:0009628);; Biological Process: response to jasmonic acid (GO:0009753);; Biological Process: flavonoid biosynthetic process (GO:0009813);; Biological Process: proanthocyanidin biosynt…	molecular function: binding (GO:0005488);; biological process: cellular process (GO:0009987);; biological process: cellular component organization or biogenesis (GO:0071840);; biological process: response to stimulus (GO:0050896);; biological process: metabolic process (GO:0008152);; biological process: single-organism process (GO:0044699);; biological process: developmental process (GO:0032502);…	--	--	3.1557	2.14177	2.03431	3.31509	1.58491	2.82624	2.07745	2.42811	3.21763	1.09796
Gh_D04G0678	ERD15	Protein EARLY RESPONSIVE TO DEHYDRATION 15	D04	13273150	13273660	+	511	Biological Process: response to stress (GO:0006950);; Biological Process: response to abiotic stimulus (GO:0009628);;	biological process: response to stimulus (GO:0050896)	--	--	1.50523	2.26297	2.63643	1.77873	1.46532	0.926571	1.4501	1.96748	0.773459	0.487729
Gh_D04G0762	LHT1	Lysine histidine transporter 1	D04	15706870	15709405	-	2536	Biological Process: amino acid transmembrane transport (GO:0003333);; Molecular Function: amine transmembrane transporter activity (GO:0005275);; Cellular Component: plasma membrane (GO:0005886);; Biological Process: N-terminal protein myristoylation (GO:0006499);; Biological Process: protein targeting to membrane (GO:0006612);; Biological Process: nucleotide transport (GO:0006862);; Biological P…	biological process: cellular process (GO:0009987);; biological process: single-organism process (GO:0044699);; biological process: localization (GO:0051179);; molecular function: transporter activity (GO:0005215);; cellular component: cell (GO:0005623);; cellular component: membrane (GO:0016020);; cellular component: cell part (GO:0044464);; biological process: metabolic process (GO:0008152);; bi…	--	--	2.08949	5.06961	5.11001	5.94942	4.24912	1.57425	5.23472	5.56424	6.32431	3.88285
Gh_D04G1266	PDX1	Probable pyridoxal 5'-phosphate synthase subunit PDX1	D04	41650495	41651424	+	930	Molecular Function: catalytic activity (GO:0003824);; Cellular Component: vacuolar membrane (GO:0005774);; Cellular Component: cytosol (GO:0005829);; Cellular Component: plasma membrane (GO:0005886);; Biological Process: protein folding (GO:0006457);; Biological Process: cellular amino acid metabolic process (GO:0006520);; Biological Process: response to stress (GO:0006950);; Biological Process: …	molecular function: catalytic activity (GO:0003824);; cellular component: cell (GO:0005623);; cellular component: membrane (GO:0016020);; cellular component: organelle (GO:0043226);; cellular component: organelle part (GO:0044422);; cellular component: cell part (GO:0044464);; biological process: metabolic process (GO:0008152);; biological process: cellular process (GO:0009987);; biological proce…	K06215|0|tcc:TCM_021693|Aldolase-type TIM barrel family protein; K06215 pyridoxal 5'-phosphate synthase pdxS subunit [EC:4.3.3.6] (A)	Vitamin B6 metabolism (ko00750)	1.86718	3.07574	2.89732	1.26076	2.13176	-1.95917	0.0247125	-0.764057	-2.89545	-1.41673
Gh_D04G1304	NSP2	Nodulation-signaling pathway 2 protein	D04	42687912	42688538	+	627	--	--	--	--	2.68289	3.81164	3.70948	4.27798	3.14141	1.19108	2.18882	2.34054	3.22212	1.55732
Gh_D04G1546	NA	NA	D04	47558208	47559692	-	1485	--	--	--	--	1.92043	2.33211	1.95298	2.6591	2.41887	-0.00918898	0.27829	0.258594	0.425295	0.12675
Gh_D05G0295	CDA1	Cytidine deaminase 1	D05	2568127	2569041	+	915	Molecular Function: cytidine deaminase activity (GO:0004126);; Cellular Component: nucleus (GO:0005634);; Cellular Component: cytosol (GO:0005829);; Molecular Function: zinc ion binding (GO:0008270);; Biological Process: cytidine deamination (GO:0009972);;	biological process: metabolic process (GO:0008152);; molecular function: catalytic activity (GO:0003824);; cellular component: cell (GO:0005623);; cellular component: organelle (GO:0043226);; cellular component: cell part (GO:0044464);; molecular function: binding (GO:0005488);; biological process: cellular process (GO:0009987);; biological process: single-organism process (GO:0044699)	K01489|0|tcc:TCM_037679|Cytidine deaminase; K01489 cytidine deaminase [EC:3.5.4.5] (A)	Pyrimidine metabolism (ko00240)	2.48674	1.95931	1.28816	1.42543	1.22183	-0.874458	-1.30673	-2.12226	-2.25362	-2.19509
Gh_D05G1123	HST	Shikimate O-hydroxycinnamoyltransferase	D05	9589186	9593511	-	4326	Molecular Function: protein binding (GO:0005515);; Cellular Component: cytosol (GO:0005829);; Biological Process: protein targeting to membrane (GO:0006612);; Biological Process: response to wounding (GO:0009611);; Biological Process: coumarin biosynthetic process (GO:0009805);; Biological Process: lignin biosynthetic process (GO:0009809);; Biological Process: positive regulation of flavonoid bio…	molecular function: binding (GO:0005488);; cellular component: cell (GO:0005623);; cellular component: cell part (GO:0044464);; biological process: single-organism process (GO:0044699);; biological process: localization (GO:0051179);; biological process: cellular component organization or biogenesis (GO:0071840);; biological process: response to stimulus (GO:0050896);; biological process: metabol…	K13065|0|tcc:TCM_027499|Hydroxycinnamoyl-CoA shikimate/quinate hydroxycinnamoyl transferase isoform 1; K13065 shikimate O-hydroxycinnamoyltransferase [EC:2.3.1.133] (A)	Phenylpropanoid biosynthesis (ko00940);; Flavonoid biosynthesis (ko00941);; Stilbenoid, diarylheptanoid and gingerol biosynthesis (ko00945)	1.62044	1.61612	2.03496	1.72075	1.27308	1.00013	1.2022	1.16027	1.0365	0.653837
Gh_D05G1199	UFO	Protein UNUSUAL FLORAL ORGANS	D05	10329907	10331016	+	1110	Biological Process: single-organism process (GO:0044699);;	biological process: single-organism process (GO:0044699)	--	--	2.71442	2.51975	3.62166	2.99211	2.85106	1.6412	0.914052	2.28835	1.62539	1.3074
Gh_D05G1207	NA	NA	D05	10371991	10373172	+	1182	--	--	--	--	2.93067	3.18318	2.91419	2.83016	3.03072	-0.729229	-1.78709	-1.10298	-1.30445	-1.94641
Gh_D05G1208	NA	NA	D05	10375730	10376858	+	1129	--	--	--	--	1.8068	1.69388	2.50298	2.09734	1.32552	1.42538	1.18252	1.661	1.56395	0.698739
Gh_D05G1237	NA	NA	D05	10648040	10648594	+	555	--	--	--	--	2.7612	2.55003	2.71517	2.85658	3.05482	0.227869	0.0125027	0.330502	-0.404118	-0.133746
Gh_D05G1366	4CL1	4-coumarate--CoA ligase 1	D05	12014840	12017732	-	2893	Molecular Function: nucleotide binding (GO:0000166);; Molecular Function: fatty-acyl-CoA synthase activity (GO:0004321);; Molecular Function: ATP binding (GO:0005524);; Cellular Component: nucleus (GO:0005634);; Cellular Component: peroxisome (GO:0005777);; Biological Process: polyamine catabolic process (GO:0006598);; Biological Process: protein targeting to membrane (GO:0006612);; Biological Pr…	molecular function: binding (GO:0005488);; biological process: metabolic process (GO:0008152);; molecular function: catalytic activity (GO:0003824);; cellular component: cell (GO:0005623);; cellular component: organelle (GO:0043226);; cellular component: cell part (GO:0044464);; biological process: cellular process (GO:0009987);; biological process: single-organism process (GO:0044699);; biologic…	K01904|0|tcc:TCM_029272|4-coumarate:CoA ligase 2 isoform 1; K01904 4-coumarate--CoA ligase [EC:6.2.1.12] (A)	Ubiquinone and other terpenoid-quinone biosynthesis (ko00130);; Phenylalanine metabolism (ko00360);; Phenylpropanoid biosynthesis (ko00940)	1.45277	1.26396	1.25184	1.4166	1.11105	1.14888	1.16041	0.531912	1.25111	0.522909
Gh_D05G1507	GRXC9	Glutaredoxin-C9	D05	13571591	13572022	+	432	Biological Process: MAPK cascade (GO:0000165);; Molecular Function: protein binding (GO:0005515);; Cellular Component: cytoplasm (GO:0005737);; Biological Process: regulation of transcription, DNA-templated (GO:0006355);; Biological Process: protein targeting to membrane (GO:0006612);; Molecular Function: electron carrier activity (GO:0009055);; Biological Process: response to cold (GO:0009409);;…	biological process: metabolic process (GO:0008152);; biological process: cellular process (GO:0009987);; biological process: signaling (GO:0023052);; biological process: single-organism process (GO:0044699);; biological process: response to stimulus (GO:0050896);; biological process: biological regulation (GO:0065007);; molecular function: binding (GO:0005488);; cellular component: cell (GO:00056…	--	--	2.28125	2.14145	2.86116	2.15222	1.86894	1.01296	1.12046	2.02004	0.569398	0.0218091
Gh_D05G1521	At1g14450	NADH dehydrogenase [ubiquinone] 1 beta subcomplex subunit 3-B	D05	13718516	13718737	+	222	Cellular Component: mitochondrial respiratory chain complex I (GO:0005747);; Biological Process: ubiquitin-dependent protein catabolic process (GO:0006511);; Molecular Function: NADH dehydrogenase (ubiquinone) activity (GO:0008137);; Biological Process: photorespiration (GO:0009853);; Biological Process: response to misfolded protein (GO:0051788);; Biological Process: proteasome core complex asse…	cellular component: cell (GO:0005623);; cellular component: membrane (GO:0016020);; cellular component: macromolecular complex (GO:0032991);; cellular component: organelle (GO:0043226);; cellular component: organelle part (GO:0044422);; cellular component: membrane part (GO:0044425);; cellular component: cell part (GO:0044464);; biological process: metabolic process (GO:0008152);; biological proc…	--	--	2.24529	2.26745	2.75564	1.64385	2.6069	-1.48033	-1.49277	-0.725088	-3.1489	-2.20427
Gh_D05G1598	PSBQ2	Oxygen-evolving enhancer protein 3-2, chloroplastic	D05	14463249	14464298	-	1050	Molecular Function: calcium ion binding (GO:0005509);; Cellular Component: chloroplast thylakoid membrane (GO:0009535);; Cellular Component: chloroplast thylakoid lumen (GO:0009543);; Cellular Component: chloroplast stroma (GO:0009570);; Cellular Component: photosystem II oxygen evolving complex (GO:0009654);; Biological Process: photosynthesis (GO:0015979);; Biological Process: photosynthesis, l…	molecular function: binding (GO:0005488);; cellular component: cell (GO:0005623);; cellular component: membrane (GO:0016020);; cellular component: organelle (GO:0043226);; cellular component: organelle part (GO:0044422);; cellular component: cell part (GO:0044464);; cellular component: macromolecular complex (GO:0032991);; cellular component: membrane part (GO:0044425);; biological process: metab…	K08901|6.80592e-107|tcc:TCM_030079|Photosystem II subunit Q-2; K08901 photosystem II oxygen-evolving enhancer protein 3 (A)	Photosynthesis (ko00195)	2.01791	3.04331	4.09679	2.52087	2.08333	-0.905186	0.566042	1.65606	-0.404508	-0.984614
Gh_D05G1963	RAP2-1	Ethylene-responsive transcription factor RAP2-1	D05	18090090	18090551	-	462	Biological Process: respiratory burst involved in defense response (GO:0002679);; Molecular Function: DNA binding (GO:0003677);; Molecular Function: sequence-specific DNA binding transcription factor activity (GO:0003700);; Cellular Component: nucleus (GO:0005634);; Biological Process: regulation of transcription, DNA-templated (GO:0006355);; Biological Process: response to water deprivation (GO:…	biological process: immune system process (GO:0002376);; biological process: metabolic process (GO:0008152);; biological process: single-organism process (GO:0044699);; molecular function: binding (GO:0005488);; biological process: biological regulation (GO:0065007);; molecular function: nucleic acid binding transcription factor activity (GO:0001071);; cellular component: cell (GO:0005623);; cell…	K09286|1.54922e-77|tcc:TCM_033791|AP2/ERF domain-containing transcription factor; K09286 EREBP-like factor (A)	--	1.52858	1.39526	1.57985	1.45178	1.09068	1.2387	0.819832	0.686571	0.669665	0.224154
Gh_D05G2202	HIPP26	Heavy metal-associated isoprenylated plant protein 26	D05	20922305	20922852	-	548	Cellular Component: chromatin (GO:0000785);; Molecular Function: protein binding (GO:0005515);; Cellular Component: nucleus (GO:0005634);; Cellular Component: plasma membrane (GO:0005886);; Biological Process: DNA metabolic process (GO:0006259);; Biological Process: regulation of transcription, DNA-templated (GO:0006355);; Cellular Component: plasmodesma (GO:0009506);; Cellular Component: chlorop…	cellular component: cell (GO:0005623);; cellular component: macromolecular complex (GO:0032991);; cellular component: organelle (GO:0043226);; cellular component: organelle part (GO:0044422);; cellular component: cell part (GO:0044464);; molecular function: binding (GO:0005488);; cellular component: membrane (GO:0016020);; biological process: metabolic process (GO:0008152);; biological process: c…	--	--	2.00983	2.10318	3.12019	2.95821	2.08147	1.49723	1.63245	2.45862	2.33651	1.298
Gh_D05G2675	ANN4	Annexin D4	D05	27942170	27944788	+	2619	Molecular Function: peroxidase activity (GO:0004601);; Molecular Function: copper ion binding (GO:0005507);; Molecular Function: ATP binding (GO:0005524);; Cellular Component: cell wall (GO:0005618);; Cellular Component: mitochondrion (GO:0005739);; Cellular Component: vacuolar membrane (GO:0005774);; Cellular Component: cytosol (GO:0005829);; Cellular Component: plasma membrane (GO:0005886);; Bi…	biological process: metabolic process (GO:0008152);; biological process: single-organism process (GO:0044699);; molecular function: catalytic activity (GO:0003824);; molecular function: antioxidant activity (GO:0016209);; molecular function: binding (GO:0005488);; cellular component: cell (GO:0005623);; cellular component: cell part (GO:0044464);; cellular component: organelle (GO:0043226);; cell…	--	--	3.07248	4.20634	4.57693	3.04837	1.58748	3.1618	3.89979	4.68825	3.32567	1.69823
Gh_D05G2793	NFD4	Protein NUCLEAR FUSION DEFECTIVE 4	D05	30871068	30872930	-	1863	Biological Process: ER to Golgi vesicle-mediated transport (GO:0006888);; Cellular Component: plasmodesma (GO:0009506);; Cellular Component: chloroplast (GO:0009507);; Biological Process: systemic acquired resistance (GO:0009627);; Biological Process: response to endoplasmic reticulum stress (GO:0034976);; Biological Process: amino acid import (GO:0043090);; Biological Process: defense response t…	biological process: single-organism process (GO:0044699);; biological process: localization (GO:0051179);; cellular component: cell junction (GO:0030054);; cellular component: cell (GO:0005623);; cellular component: organelle (GO:0043226);; cellular component: cell part (GO:0044464);; biological process: immune system process (GO:0002376);; biological process: response to stimulus (GO:0050896);; …	--	--	1.5035	3.20201	3.03181	3.50635	1.63273	0.54771	2.96824	2.83648	3.47201	1.32324
Gh_D05G2989	NTF2	Nuclear transport factor 2	D05	37139601	37141118	-	1518	Cellular Component: nuclear envelope (GO:0005635);; Cellular Component: cytosol (GO:0005829);; Cellular Component: plasma membrane (GO:0005886);; Biological Process: protein import into nucleus (GO:0006606);; Biological Process: protein targeting to membrane (GO:0006612);; Biological Process: nucleotide transport (GO:0006862);; Biological Process: lipid transport (GO:0006869);; Biological Process…	cellular component: cell (GO:0005623);; cellular component: organelle (GO:0043226);; cellular component: organelle part (GO:0044422);; cellular component: cell part (GO:0044464);; cellular component: membrane (GO:0016020);; biological process: single-organism process (GO:0044699);; biological process: localization (GO:0051179);; biological process: cellular component organization or biogenesis (G…	--	--	2.35161	2.86116	2.7417	2.54738	2.29533	-1.93484	-1.61442	-0.991732	-2.15214	-2.3118
Gh_D05G3710	ATJ11	Chaperone protein dnaJ 11, chloroplastic	D05	61691779	61692201	-	423	Molecular Function: protein binding (GO:0005515);; Cellular Component: endoplasmic reticulum lumen (GO:0005788);; Cellular Component: Golgi apparatus (GO:0005794);; Cellular Component: plasma membrane (GO:0005886);; Biological Process: ER-nucleus signaling pathway (GO:0006984);; Biological Process: response to heat (GO:0009408);; Biological Process: phototropism (GO:0009638);; Biological Process:…	molecular function: binding (GO:0005488);; cellular component: cell (GO:0005623);; cellular component: membrane-enclosed lumen (GO:0031974);; cellular component: organelle (GO:0043226);; cellular component: organelle part (GO:0044422);; cellular component: cell part (GO:0044464);; cellular component: membrane (GO:0016020);; biological process: cellular process (GO:0009987);; biological process: s…	--	--	2.28285	3.39487	2.1349	1.82587	2.88192	-3.49513	-0.581646	-1.56771	-3.62851	-2.90446
Gh_D06G0033	HHT1	Omega-hydroxypalmitate O-feruloyl transferase	D06	353574	355674	+	2101	Biological Process: phenylpropanoid biosynthetic process (GO:0009699);; Molecular Function: N-acyltransferase activity (GO:0016410);; Molecular Function: O-acetyltransferase activity (GO:0016413);; Biological Process: cellular nitrogen compound metabolic process (GO:0034641);; Biological Process: primary metabolic process (GO:0044238);; Biological Process: external encapsulating structure organiz…	biological process: metabolic process (GO:0008152);; biological process: cellular process (GO:0009987);; biological process: single-organism process (GO:0044699);; molecular function: catalytic activity (GO:0003824);; biological process: cellular component organization or biogenesis (GO:0071840);; biological process: response to stimulus (GO:0050896);; biological process: biological regulation (G…	--	--	2.15247	1.16503	3.19818	2.84514	2.32434	2.43543	1.01351	2.54336	2.78888	1.99191
Gh_D06G0252	NA	NA	D06	2713031	2714669	-	1639	--	--	--	--	1.79915	3.31928	2.24869	2.01357	1.63153	0.949529	1.89167	1.1248	0.281137	-0.0278629
Gh_D06G0294	VQ9	VQ motif-containing protein 9	D06	3320560	3321516	-	957	Biological Process: anatomical structure morphogenesis (GO:0009653);; Biological Process: cell differentiation (GO:0030154);; Biological Process: multicellular organismal process (GO:0032501);; Cellular Component: cell part (GO:0044464);; Biological Process: single-organism developmental process (GO:0044767);;	biological process: developmental process (GO:0032502);; biological process: cellular process (GO:0009987);; biological process: single-organism process (GO:0044699);; biological process: multicellular organismal process (GO:0032501);; cellular component: cell part (GO:0044464)	--	--	1.12752	1.39508	1.28576	1.10201	1.20256	-0.0977372	-0.158528	-0.237096	-0.332704	-0.275846
Gh_D06G0350	At1g22040	F-box/kelch-repeat protein At1g22040	D06	4747900	4749315	+	1416	Cellular Component: cytoplasm (GO:0005737);;	cellular component: cell (GO:0005623);; cellular component: cell part (GO:0044464)	--	--	2.53098	1.27478	1.13882	1.03534	1.11119	2.84694	1.33406	1.68922	0.763456	1.41293
Gh_D06G1400	NA	Auxin-repressed 12.5 kDa protein	D06	44067046	44067781	-	736	Cellular Component: nucleus (GO:0005634);; Biological Process: auxin-activated signaling pathway (GO:0009734);; Biological Process: response to sucrose (GO:0009744);; Biological Process: response to glucose (GO:0009749);; Biological Process: response to fructose (GO:0009750);;	cellular component: cell (GO:0005623);; cellular component: organelle (GO:0043226);; cellular component: cell part (GO:0044464);; biological process: cellular process (GO:0009987);; biological process: signaling (GO:0023052);; biological process: single-organism process (GO:0044699);; biological process: response to stimulus (GO:0050896);; biological process: biological regulation (GO:0065007)	--	--	2.26915	4.00288	4.52924	2.66989	2.29561	-1.4427	0.0875153	0.805121	-1.22331	-1.66448
Gh_D06G1812	SPCC794.11c	ENTH domain-containing protein C794.11c	D06	58196367	58198549	+	2183	Molecular Function: phospholipid binding (GO:0005543);; Cellular Component: vacuolar membrane (GO:0005774);; Cellular Component: Golgi apparatus (GO:0005794);; Cellular Component: plasma membrane (GO:0005886);; Molecular Function: clathrin binding (GO:0030276);;	molecular function: binding (GO:0005488);; cellular component: cell (GO:0005623);; cellular component: membrane (GO:0016020);; cellular component: organelle (GO:0043226);; cellular component: organelle part (GO:0044422);; cellular component: cell part (GO:0044464)	--	--	2.22253	3.25205	4.09001	2.86233	2.31328	1.79842	3.41514	3.50639	3.32544	1.96414
Gh_D06G1912	RNS1	Ribonuclease 1	D06	60112187	60113193	-	1007	Molecular Function: nuclease activity (GO:0004518);; Biological Process: metabolic process (GO:0008152);; Biological Process: cellular process (GO:0009987);; Cellular Component: intracellular part (GO:0044424);; Biological Process: single-organism process (GO:0044699);; Biological Process: response to stimulus (GO:0050896);;	biological process: metabolic process (GO:0008152);; molecular function: catalytic activity (GO:0003824);; biological process: cellular process (GO:0009987);; cellular component: cell (GO:0005623);; cellular component: cell part (GO:0044464);; biological process: single-organism process (GO:0044699);; biological process: response to stimulus (GO:0050896)	K01166|7.6787e-55|tcc:TCM_046327|Ribonuclease 2, putative; K01166 ribonuclease T2 [EC:3.1.27.1] (A)	--	1.38286	5.08874	3.12292	2.8585	2.93139	1.09847	3.87344	1.57991	2.11918	1.04445
Gh_D06G2270	SN2	Snakin-2	scaffold4085_D06	447	929	-	483	Molecular Function: protein binding (GO:0005515);; Cellular Component: extracellular region (GO:0005576);; Cellular Component: cell wall (GO:0005618);; Cellular Component: plasma membrane (GO:0005886);; Biological Process: response to heat (GO:0009408);; Biological Process: response to salt stress (GO:0009651);; Biological Process: response to hormone (GO:0009725);; Biological Process: response t…	molecular function: binding (GO:0005488);; cellular component: extracellular region (GO:0005576);; cellular component: cell (GO:0005623);; cellular component: cell part (GO:0044464);; cellular component: membrane (GO:0016020);; biological process: response to stimulus (GO:0050896);; biological process: cellular process (GO:0009987);; biological process: developmental process (GO:0032502);; biolog…	--	--	5.35618	5.72427	7.24872	7.14701	7.74133	-4.91036	-4.36976	-1.46737	-4.65034	-2.81973
Gh_D07G0052	NA	NA	D07	547846	548097	-	252	--	--	--	--	2.23993	2.7543	3.68211	2.43839	1.85182	-0.180789	0.225924	1.87221	-0.173817	-1.27484
Gh_D07G0212	HSL1	Receptor-like protein kinase HSL1	D07	2208343	2211470	-	3128	Biological Process: MAPK cascade (GO:0000165);; Molecular Function: nucleotide binding (GO:0000166);; Biological Process: polysaccharide biosynthetic process (GO:0000271);; Biological Process: regionalization (GO:0003002);; Molecular Function: protein kinase activity (GO:0004672);; Molecular Function: protein serine/threonine kinase activity (GO:0004674);; Cellular Component: nucleus (GO:0005634)…	biological process: metabolic process (GO:0008152);; biological process: cellular process (GO:0009987);; biological process: signaling (GO:0023052);; biological process: single-organism process (GO:0044699);; biological process: response to stimulus (GO:0050896);; biological process: biological regulation (GO:0065007);; molecular function: binding (GO:0005488);; biological process: multicellular …	K00924|0|tcc:TCM_037228|Kinase family protein with leucine-rich repeat domain, putative; K00924 [EC:2.7.1.-] (A)	--	1.91133	4.18549	3.0439	2.88992	1.33837	1.19565	3.92089	2.66189	2.55678	0.837279
Gh_D07G0536	NA	NA	D07	6059701	6060540	-	840	--	--	--	--	2.48727	3.26591	2.39523	5.24759	4.92865	0.867924	1.93132	1.98359	4.41524	4.05091
Gh_D07G1085	NA	NA	D07	15753392	15753967	-	576	Molecular Function: protein kinase activity (GO:0004672);; Biological Process: protein phosphorylation (GO:0006468);; Biological Process: response to desiccation (GO:0009269);; Cellular Component: membrane (GO:0016020);; Biological Process: cellular component organization (GO:0016043);; Biological Process: growth (GO:0040007);; Cellular Component: intracellular part (GO:0044424);; Biological Proc…	biological process: metabolic process (GO:0008152);; biological process: cellular process (GO:0009987);; molecular function: catalytic activity (GO:0003824);; biological process: response to stimulus (GO:0050896);; cellular component: membrane (GO:0016020);; biological process: cellular component organization or biogenesis (GO:0071840);; biological process: growth (GO:0040007);; cellular componen…	--	--	1.75606	2.46126	2.98279	2.37547	2.49598	-1.69674	-1.01946	-0.0494628	-1.25563	-1.33727
Gh_D07G1102	YLS9	Protein YLS9	D07	15932607	15933314	-	708	Biological Process: immune system process (GO:0002376);; Biological Process: defense response (GO:0006952);; Biological Process: cellular component organization (GO:0016043);; Biological Process: primary metabolic process (GO:0044238);; Biological Process: cellular macromolecule metabolic process (GO:0044260);; Cellular Component: cell part (GO:0044464);; Biological Process: single-organism devel…	biological process: immune system process (GO:0002376);; biological process: response to stimulus (GO:0050896);; biological process: cellular component organization or biogenesis (GO:0071840);; biological process: metabolic process (GO:0008152);; biological process: cellular process (GO:0009987);; cellular component: cell part (GO:0044464);; biological process: developmental process (GO:0032502);…	--	--	1.69239	1.64276	1.75377	1.3487	1.49725	-0.354492	-0.62154	-0.426658	-1.07396	-0.821438
Gh_D07G1734	mrpl19	54S ribosomal protein L19, mitochondrial	D07	38340211	38340678	-	468	Molecular Function: structural constituent of ribosome (GO:0003735);; Biological Process: DNA-templated transcription, elongation (GO:0006354);; Biological Process: translation (GO:0006412);; Biological Process: protein targeting to mitochondrion (GO:0006626);; Biological Process: cellular aromatic compound metabolic process (GO:0006725);; Cellular Component: chloroplast stroma (GO:0009570);; Cel…	molecular function: structural molecule activity (GO:0005198);; biological process: metabolic process (GO:0008152);; biological process: cellular process (GO:0009987);; biological process: single-organism process (GO:0044699);; biological process: localization (GO:0051179);; cellular component: cell (GO:0005623);; cellular component: organelle (GO:0043226);; cellular component: organelle part (GO…	K02867|3.7685e-92|tcc:TCM_000052|Mitochondrial ribosomal protein L11; K02867 large subunit ribosomal protein L11 (A)	Ribosome (ko03010)	1.56048	1.8389	2.58154	1.30252	2.28187	-1.60864	-1.4215	-0.632028	-2.57279	-1.64772
Gh_D07G1882	At3g21620	CSC1-like protein At3g21620	D07	46066669	46093207	-	26539	Biological Process: maltose metabolic process (GO:0000023);; Biological Process: microtubule cytoskeleton organization (GO:0000226);; Cellular Component: condensed chromosome (GO:0000793);; Biological Process: cytokinesis by cell plate formation (GO:0000911);; Cellular Component: extracellular region (GO:0005576);; Cellular Component: vacuole (GO:0005773);; Cellular Component: Golgi apparatus (GO…	biological process: metabolic process (GO:0008152);; biological process: cellular process (GO:0009987);; biological process: single-organism process (GO:0044699);; biological process: cellular component organization or biogenesis (GO:0071840);; cellular component: cell (GO:0005623);; cellular component: organelle (GO:0043226);; cellular component: cell part (GO:0044464);; cellular component: extr…	--	--	1.37541	1.88436	2.09444	3.37586	2.57543	1.54942	1.57093	2.36695	4.09045	2.84764
Gh_D07G2040	ASIL2	Trihelix transcription factor ASIL2	D07	50230782	50231585	+	804	Biological Process: regulation of transcription, DNA-templated (GO:0006355);; Biological Process: embryo development ending in seed dormancy (GO:0009793);; Biological Process: seed maturation (GO:0010431);;	biological process: biological regulation (GO:0065007);; biological process: reproductive process (GO:0022414);; biological process: multicellular organismal process (GO:0032501);; biological process: developmental process (GO:0032502);; biological process: single-organism process (GO:0044699);; biological process: reproduction (GO:0000003)	--	--	1.79622	1.69616	1.92909	1.69117	1.87625	-0.73393	-0.831855	-0.419084	-0.714553	-0.211415
Gh_D08G0135	RPL12A	50S ribosomal protein L12-1, chloroplastic	D08	1109852	1110406	-	555	Cellular Component: plastid large ribosomal subunit (GO:0000311);; Molecular Function: structural constituent of ribosome (GO:0003735);; Cellular Component: ribosome (GO:0005840);; Biological Process: translation (GO:0006412);; Cellular Component: nucleoid (GO:0009295);; Cellular Component: plasmodesma (GO:0009506);; Cellular Component: chloroplast thylakoid membrane (GO:0009535);; Cellular Compo…	cellular component: cell (GO:0005623);; cellular component: macromolecular complex (GO:0032991);; cellular component: organelle (GO:0043226);; cellular component: organelle part (GO:0044422);; cellular component: cell part (GO:0044464);; molecular function: structural molecule activity (GO:0005198);; biological process: metabolic process (GO:0008152);; biological process: cellular process (GO:000…	K02935|6.97042e-73|tcc:TCM_016899|Ribosomal protein L12-A; K02935 large subunit ribosomal protein L7/L12 (A)	Ribosome (ko03010)	2.24493	2.39636	3.13574	1.92079	2.41499	-2.10057	-2.03078	-0.92961	-2.43759	-2.14618
Gh_D08G0236	NA	NA	D08	2257697	2259557	-	1861	Biological Process: cellular cation homeostasis (GO:0030003);; Biological Process: divalent metal ion transport (GO:0070838);;	biological process: cellular process (GO:0009987);; biological process: single-organism process (GO:0044699);; biological process: biological regulation (GO:0065007);; biological process: localization (GO:0051179)	--	--	3.19176	3.30633	1.73421	2.55939	3.18292	-1.00994	-1.12969	-2.52773	-2.21265	-1.34809
Gh_D08G0251	At1g51060	Probable histone H2A.1	D08	2396054	2396989	-	936	Cellular Component: nucleosome (GO:0000786);; Biological Process: RNA methylation (GO:0001510);; Molecular Function: DNA binding (GO:0003677);; Cellular Component: cell wall (GO:0005618);; Cellular Component: nucleolus (GO:0005730);; Biological Process: nucleosome assembly (GO:0006334);; Biological Process: cell proliferation (GO:0008283);; Biological Process: DNA mediated transformation (GO:0009…	cellular component: cell (GO:0005623);; cellular component: macromolecular complex (GO:0032991);; cellular component: organelle (GO:0043226);; cellular component: organelle part (GO:0044422);; cellular component: cell part (GO:0044464);; biological process: metabolic process (GO:0008152);; biological process: cellular process (GO:0009987);; molecular function: binding (GO:0005488);; biological pr…	K11251|4.42913e-58|tcc:TCM_031125|Histone H2A 10; K11251 histone H2A (A)	--	2.17756	2.4781	2.87426	1.94344	2.51059	-1.0233	-0.553195	0.125879	-1.92671	-1.23882
Gh_D08G0429	NA	NA	D08	4400376	4400834	-	459	Biological Process: transport (GO:0006810);;	biological process: localization (GO:0051179)	--	--	1.26596	1.50477	1.58308	1.14255	1.15718	-1.41473	-1.16372	-0.721003	-1.93329	-2.05593
Gh_D08G0600	NA	NA	D08	7364384	7365319	+	936	--	--	--	--	2.11589	2.06014	1.91203	2.39378	2.03742	-0.900005	-0.782054	-1.07009	-0.48139	-0.978165
Gh_D08G0653	OR23	F-box/kelch-repeat protein OR23	D08	8395220	8397862	+	2643	Cellular Component: chloroplast (GO:0009507);; Biological Process: single-organism cellular process (GO:0044763);; Biological Process: regulation of biological process (GO:0050789);;	cellular component: cell (GO:0005623);; cellular component: organelle (GO:0043226);; cellular component: cell part (GO:0044464);; biological process: cellular process (GO:0009987);; biological process: single-organism process (GO:0044699);; biological process: biological regulation (GO:0065007)	--	--	1.76877	3.25039	3.18963	2.40457	2.13837	-0.726526	0.312189	0.130958	-0.255191	-0.744859
Gh_D08G1642	NA	Glycine-rich protein A3	D08	51840329	51840907	-	579	Cellular Component: plasma membrane (GO:0005886);; Biological Process: megasporogenesis (GO:0009554);;	cellular component: cell (GO:0005623);; cellular component: membrane (GO:0016020);; cellular component: cell part (GO:0044464);; biological process: reproduction (GO:0000003);; biological process: cellular process (GO:0009987);; biological process: reproductive process (GO:0022414);; biological process: developmental process (GO:0032502);; biological process: single-organism process (GO:0044699)	--	--	4.19025	4.21278	4.20389	2.69018	2.49266	-1.73333	-0.833707	-1.09381	-3.20661	-3.05177
Gh_D08G2028	UNE12	Transcription factor UNE12	D08	58796641	58799273	+	2633	Molecular Function: DNA binding (GO:0003677);; Molecular Function: sequence-specific DNA binding transcription factor activity (GO:0003700);; Cellular Component: nucleus (GO:0005634);; Biological Process: regulation of transcription, DNA-templated (GO:0006355);; Biological Process: double fertilization forming a zygote and endosperm (GO:0009567);; Biological Process: response to auxin (GO:0009733…	molecular function: binding (GO:0005488);; biological process: biological regulation (GO:0065007);; molecular function: nucleic acid binding transcription factor activity (GO:0001071);; cellular component: cell (GO:0005623);; cellular component: organelle (GO:0043226);; cellular component: cell part (GO:0044464);; biological process: reproduction (GO:0000003);; biological process: reproductive pr…	--	--	1.29615	1.78023	2.02688	1.88596	1.77472	-0.690044	-0.454055	-0.0175224	-0.552627	-0.907487
Gh_D08G2055	NA	NA	D08	59232115	59232570	-	456	--	--	--	--	3.49804	2.80355	2.04726	2.22848	2.05326	-0.98679	-1.50169	-2.37914	-3.03128	-2.60264
Gh_D08G2552	CDA1	Cytidine deaminase 1	D08	65236838	65237725	+	888	Molecular Function: cytidine deaminase activity (GO:0004126);; Cellular Component: nucleus (GO:0005634);; Cellular Component: cytosol (GO:0005829);; Molecular Function: zinc ion binding (GO:0008270);; Biological Process: cytidine deamination (GO:0009972);;	biological process: metabolic process (GO:0008152);; molecular function: catalytic activity (GO:0003824);; cellular component: cell (GO:0005623);; cellular component: organelle (GO:0043226);; cellular component: cell part (GO:0044464);; molecular function: binding (GO:0005488);; biological process: cellular process (GO:0009987);; biological process: single-organism process (GO:0044699)	K01489|1.45368e-180|tcc:TCM_037679|Cytidine deaminase; K01489 cytidine deaminase [EC:3.5.4.5] (A)	Pyrimidine metabolism (ko00240)	2.50235	4.28271	4.09229	4.01092	3.61335	-0.993389	0.575239	0.554832	0.063723	-0.251263
Gh_D09G0638	BZIP1	Basic leucine zipper 1	D09	29494641	29495111	+	471	Molecular Function: DNA binding (GO:0003677);; Molecular Function: sequence-specific DNA binding transcription factor activity (GO:0003700);; Cellular Component: nucleus (GO:0005634);; Biological Process: regulation of cellular amino acid metabolic process (GO:0006521);; Biological Process: cellular response to starvation (GO:0009267);; Biological Process: response to xenobiotic stimulus (GO:0009…	molecular function: binding (GO:0005488);; biological process: biological regulation (GO:0065007);; molecular function: nucleic acid binding transcription factor activity (GO:0001071);; cellular component: cell (GO:0005623);; cellular component: organelle (GO:0043226);; cellular component: cell part (GO:0044464);; biological process: cellular process (GO:0009987);; biological process: single-orga…	--	--	3.62186	5.74549	5.99105	4.98811	3.92423	3.06277	5.43658	5.14112	4.82896	2.90786
Gh_D09G0670	NA	NA	D09	30350872	30351504	-	633	--	--	--	--	2.10456	2.56734	3.69418	4.69048	5.51772	-4.36912	-5.28206	-2.83464	-3.36611	-2.24133
Gh_D09G0802	At1g12663	Thionin-like protein 2	D09	32588854	32590337	-	1484	--	--	--	--	1.78511	3.38778	2.69108	4.64773	4.3201	-1.46092	0.15556	0.14687	1.1668	1.23079
Gh_D09G1525	HSP18.2	18.2 kDa class I heat shock protein	D09	42853263	42853742	-	480	Cellular Component: cytoplasm (GO:0005737);; Biological Process: protein folding (GO:0006457);; Biological Process: response to high light intensity (GO:0009644);; Biological Process: heat acclimation (GO:0010286);; Biological Process: response to endoplasmic reticulum stress (GO:0034976);; Biological Process: response to hydrogen peroxide (GO:0042542);; Biological Process: protein oligomerizatio…	cellular component: cell (GO:0005623);; cellular component: cell part (GO:0044464);; biological process: metabolic process (GO:0008152);; biological process: cellular process (GO:0009987);; biological process: response to stimulus (GO:0050896);; biological process: cellular component organization or biogenesis (GO:0071840)	K13993|2.01163e-54|tcc:TCM_021810|HSP20-like chaperones superfamily protein, putative; K13993 HSP20 family protein (A)	Protein processing in endoplasmic reticulum (ko04141)	3.29169	4.37226	4.05901	3.83237	2.5995	-2.5381	-1.88907	-1.51917	-3.10354	-4.36999
Gh_D09G1844	SAP7	Zinc finger A20 and AN1 domain-containing stress-associated protein 7	D09	46009031	46009540	+	510	Molecular Function: DNA binding (GO:0003677);; Cellular Component: nucleus (GO:0005634);; Biological Process: membrane fusion (GO:0006944);; Molecular Function: zinc ion binding (GO:0008270);; Biological Process: response to heat (GO:0009408);; Cellular Component: plasmodesma (GO:0009506);; Biological Process: response to metal ion (GO:0010038);; Biological Process: response to chitin (GO:0010200…	molecular function: binding (GO:0005488);; cellular component: cell (GO:0005623);; cellular component: organelle (GO:0043226);; cellular component: cell part (GO:0044464);; biological process: response to stimulus (GO:0050896);; cellular component: cell junction (GO:0030054);; biological process: cellular process (GO:0009987);; biological process: single-organism process (GO:0044699);; biological…	--	--	1.83164	1.91344	2.35294	1.94637	2.17242	-2.15857	-1.94618	-1.23784	-2.86405	-2.46483
Gh_D09G2155	PRA1D	PRA1 family protein D	D09	48729284	48729835	-	552	Molecular Function: protein binding (GO:0005515);; Cellular Component: endosome (GO:0005768);; Cellular Component: vacuolar membrane (GO:0005774);; Cellular Component: endoplasmic reticulum (GO:0005783);; Cellular Component: Golgi apparatus (GO:0005794);; Cellular Component: trans-Golgi network (GO:0005802);; Biological Process: phosphatidylinositol biosynthetic process (GO:0006661);; Biological …	molecular function: binding (GO:0005488);; cellular component: cell (GO:0005623);; cellular component: organelle (GO:0043226);; cellular component: cell part (GO:0044464);; cellular component: membrane (GO:0016020);; cellular component: organelle part (GO:0044422);; biological process: metabolic process (GO:0008152);; biological process: cellular process (GO:0009987);; biological process: single-…	--	--	1.59678	2.12521	1.87063	1.3244	1.56721	-1.18611	-0.615332	-0.553877	-1.38328	-1.30481
Gh_D09G2170	AHL20	AT-hook motif nuclear-localized protein 20	D09	48885103	48892890	-	7788	Biological Process: transition metal ion transport (GO:0000041);; Molecular Function: DNA binding (GO:0003677);; Molecular Function: AT DNA binding (GO:0003680);; Molecular Function: double-stranded DNA binding (GO:0003690);; Molecular Function: SNAP receptor activity (GO:0005484);; Cellular Component: nucleus (GO:0005634);; Cellular Component: Golgi apparatus (GO:0005794);; Cellular Component: p…	biological process: single-organism process (GO:0044699);; biological process: localization (GO:0051179);; molecular function: binding (GO:0005488);; cellular component: cell (GO:0005623);; cellular component: organelle (GO:0043226);; cellular component: cell part (GO:0044464);; cellular component: membrane (GO:0016020);; biological process: cellular component organization or biogenesis (GO:00718…	--	--	1.79107	2.05615	1.84219	1.22377	1.38663	-0.0168027	-0.141431	0.0583859	-0.907497	-0.91886
Gh_D10G0024	NA	NA	D10	200431	202167	+	1737	--	--	--	--	1.36231	1.6571	1.24958	1.46272	1.07506	0.243828	0.43764	0.247721	0.163239	-0.221415
Gh_D10G0132	NA	NA	D10	1041336	1041965	-	630	--	--	--	--	1.88402	2.21702	3.38354	3.80076	3.71619	-1.89997	-1.76931	-0.251125	-0.165446	-0.383483
Gh_D10G0235	NA	NA	D10	2026169	2026642	-	474	--	--	--	--	4.33543	5.02095	4.94931	4.19755	2.96089	1.42365	1.82771	2.08567	0.773497	-1.1972
Gh_D10G0348	PEX7	Peroxisome biogenesis protein 7	D10	3000928	3001881	-	954	Biological Process: mitotic cell cycle (GO:0000278);; Molecular Function: peroxisome matrix targeting signal-2 binding (GO:0005053);; Molecular Function: binding (GO:0005488);; Cellular Component: Golgi apparatus (GO:0005794);; Biological Process: DNA metabolic process (GO:0006259);; Biological Process: regulation of transcription, DNA-templated (GO:0006355);; Biological Process: cellular protein…	biological process: cellular process (GO:0009987);; biological process: single-organism process (GO:0044699);; molecular function: binding (GO:0005488);; cellular component: cell (GO:0005623);; cellular component: organelle (GO:0043226);; cellular component: cell part (GO:0044464);; biological process: metabolic process (GO:0008152);; biological process: biological regulation (GO:0065007);; biolo…	K13341|0|tcc:TCM_029693|Peroxin 7; K13341 peroxin-7 (A)	Peroxisome (ko04146)	1.53324	1.54278	1.61158	1.34491	1.2558	-0.633072	-0.553671	-0.19112	-0.97971	-1.11333
Gh_D10G0873	RPL8C	60S ribosomal protein L8-3	D10	11062505	11063729	+	1225	Molecular Function: RNA binding (GO:0003723);; Molecular Function: structural constituent of ribosome (GO:0003735);; Cellular Component: ribosome (GO:0005840);; Biological Process: translation (GO:0006412);; Cellular Component: large ribosomal subunit (GO:0015934);;	molecular function: binding (GO:0005488);; molecular function: structural molecule activity (GO:0005198);; cellular component: cell (GO:0005623);; cellular component: macromolecular complex (GO:0032991);; cellular component: organelle (GO:0043226);; cellular component: cell part (GO:0044464);; biological process: metabolic process (GO:0008152);; biological process: cellular process (GO:0009987);;…	K02938|4.79942e-170|tcc:TCM_000226|Ribosomal protein L2 family; K02938 large subunit ribosomal protein L8e (A)	Ribosome (ko03010)	2.94166	2.33713	2.66501	2.21984	3.15823	-1.42296	-1.24599	-0.431845	-1.3386	-0.824509
Gh_D10G1871	AZG1	Adenine/guanine permease AZG1	D10	52483970	52485694	-	1725	Molecular Function: transporter activity (GO:0005215);; Molecular Function: purine nucleobase transmembrane transporter activity (GO:0005345);; Biological Process: adenine transport (GO:0015853);; Biological Process: guanine transport (GO:0015854);; Biological Process: nucleobase-containing compound transport (GO:0015931);; Cellular Component: membrane (GO:0016020);; Biological Process: transmemb…	molecular function: transporter activity (GO:0005215);; biological process: cellular process (GO:0009987);; biological process: single-organism process (GO:0044699);; biological process: localization (GO:0051179);; cellular component: membrane (GO:0016020)	K06901|0|tcc:TCM_045453|AZA-guanine resistant1; K06901 putative MFS transporter, AGZA family, xanthine/uracil permease (A)	--	1.37652	1.94643	3.18647	2.04782	1.6926	0.387949	1.50435	2.29994	1.16901	0.361709
Gh_D10G1927	PUB4	U-box domain-containing protein 4	D10	53705374	53706336	+	963	Molecular Function: ubiquitin-protein transferase activity (GO:0004842);; Cellular Component: mitochondrion (GO:0005739);; Biological Process: cellular protein modification process (GO:0006464);; Biological Process: signal transduction (GO:0007165);; Biological Process: response to abiotic stimulus (GO:0009628);; Biological Process: response to endogenous stimulus (GO:0009719);; Biological Proces…	biological process: metabolic process (GO:0008152);; molecular function: catalytic activity (GO:0003824);; cellular component: cell (GO:0005623);; cellular component: organelle (GO:0043226);; cellular component: cell part (GO:0044464);; biological process: cellular process (GO:0009987);; biological process: response to stimulus (GO:0050896);; biological process: biological regulation (GO:0065007)…	--	--	2.584	3.75771	3.254	2.22545	2.02472	0.216695	0.951997	0.601726	-1.02214	-0.961
Gh_D11G1362	NA	NA	D11	13237598	13238068	-	471	--	--	--	--	2.54225	2.34586	1.70464	1.7553	1.43054	-0.424767	-0.969777	-1.3834	-1.68651	-2.12049
Gh_D11G1469	At5g48480	Uncharacterized protein At5g48480	D11	14675874	14676956	-	1083	Cellular Component: cytosol (GO:0005829);;	cellular component: cell (GO:0005623);; cellular component: cell part (GO:0044464)	--	--	3.42635	4.58918	4.50742	3.28052	3.75587	-2.08014	-1.05485	0.0168815	-3.01703	-1.84753
Gh_D11G3160	NA	NA	D11	64221929	64222243	-	315	Cellular Component: mitochondrial respiratory chain complex I (GO:0005747);; Biological Process: ubiquitin-dependent protein catabolic process (GO:0006511);; Cellular Component: chloroplast (GO:0009507);; Biological Process: photorespiration (GO:0009853);; Biological Process: response to misfolded protein (GO:0051788);; Biological Process: proteasome core complex assembly (GO:0080129);;	cellular component: cell (GO:0005623);; cellular component: membrane (GO:0016020);; cellular component: macromolecular complex (GO:0032991);; cellular component: organelle (GO:0043226);; cellular component: organelle part (GO:0044422);; cellular component: membrane part (GO:0044425);; cellular component: cell part (GO:0044464);; biological process: metabolic process (GO:0008152);; biological proc…	--	--	1.55231	2.05894	2.29464	1.64663	2.27269	-2.05357	-1.84721	-0.796099	-2.67927	-2.03181
Gh_D12G0038	DDB_G0269284	UPF0396 protein	D12	549507	551282	+	1776	Molecular Function: nucleic acid binding (GO:0003676);; Molecular Function: catalytic activity (GO:0003824);; Cellular Component: nucleus (GO:0005634);; Cellular Component: cytoplasm (GO:0005737);; Biological Process: RNA processing (GO:0006396);; Biological Process: xylem and phloem pattern formation (GO:0010051);; Biological Process: single-organism cellular process (GO:0044763);; Biological Pr…	molecular function: binding (GO:0005488);; molecular function: catalytic activity (GO:0003824);; cellular component: cell (GO:0005623);; cellular component: organelle (GO:0043226);; cellular component: cell part (GO:0044464);; biological process: metabolic process (GO:0008152);; biological process: cellular process (GO:0009987);; biological process: multicellular organismal process (GO:0032501);;…	--	--	7.66649	7.50552	7.31038	7.71394	7.67074	-0.37785	-0.7705	-1.09441	-0.314966	-0.0100001
Gh_D12G0051	EDL3	EID1-like F-box protein 3	D12	682546	683649	+	1104	Cellular Component: nucleus (GO:0005634);; Biological Process: protein folding (GO:0006457);; Biological Process: response to heat (GO:0009408);; Biological Process: response to water deprivation (GO:0009414);; Biological Process: response to high light intensity (GO:0009644);; Biological Process: response to salt stress (GO:0009651);; Biological Process: abscisic acid-activated signaling pathway…	cellular component: cell (GO:0005623);; cellular component: organelle (GO:0043226);; cellular component: cell part (GO:0044464);; biological process: metabolic process (GO:0008152);; biological process: cellular process (GO:0009987);; biological process: response to stimulus (GO:0050896);; biological process: signaling (GO:0023052);; biological process: single-organism process (GO:0044699);; biol…	--	--	4.63731	5.647	2.15795	3.68649	3.44925	1.68368	2.54705	-0.343275	1.32621	0.575595
Gh_D12G0225	NA	NA	D12	2997649	2998247	-	599	--	--	--	--	2.62059	5.14556	4.0117	2.60393	2.47096	2.15549	5.41762	3.46908	3.11422	1.83778
Gh_D12G0254	At1g63850	BTB/POZ domain-containing protein At1g63850	D12	3397058	3398014	+	957	Cellular Component: membrane (GO:0016020);; Biological Process: primary metabolic process (GO:0044238);; Biological Process: cellular macromolecule metabolic process (GO:0044260);; Cellular Component: cell part (GO:0044464);;	cellular component: membrane (GO:0016020);; biological process: metabolic process (GO:0008152);; biological process: cellular process (GO:0009987);; cellular component: cell part (GO:0044464)	--	--	2.01838	2.00499	2.12044	2.58276	2.04621	1.52862	0.366219	1.16156	0.445234	0.865988
Gh_D12G0524	NA	NA	D12	9472646	9472948	-	303	Biological Process: cell morphogenesis involved in differentiation (GO:0000904);; Molecular Function: catalytic activity (GO:0003824);; Molecular Function: protein binding (GO:0005515);; Cellular Component: plant-type cell wall (GO:0009505);; Cellular Component: plasmodesma (GO:0009506);; Biological Process: unidimensional cell growth (GO:0009826);; Biological Process: phloem or xylem histogenesi…	biological process: cellular process (GO:0009987);; biological process: developmental process (GO:0032502);; biological process: single-organism process (GO:0044699);; biological process: cellular component organization or biogenesis (GO:0071840);; molecular function: catalytic activity (GO:0003824);; molecular function: binding (GO:0005488);; cellular component: cell (GO:0005623);; cellular comp…	--	--	2.8671	4.16338	4.15747	5.05039	4.89234	-2.17318	-0.836779	-0.339202	0.324542	-0.687371
Gh_D12G1243	WRKY23	Probable WRKY transcription factor 23	D12	40428951	40430131	-	1181	Biological Process: immune effector process (GO:0002252);; Molecular Function: sequence-specific DNA binding transcription factor activity (GO:0003700);; Cellular Component: nucleus (GO:0005634);; Biological Process: amino acid transport (GO:0006865);; Biological Process: response to nematode (GO:0009624);; Biological Process: response to salt stress (GO:0009651);; Biological Process: response to…	biological process: immune system process (GO:0002376);; biological process: biological regulation (GO:0065007);; molecular function: nucleic acid binding transcription factor activity (GO:0001071);; cellular component: cell (GO:0005623);; cellular component: organelle (GO:0043226);; cellular component: cell part (GO:0044464);; biological process: single-organism process (GO:0044699);; biological…	--	--	2.07402	2.24306	2.65384	2.69067	1.6498	1.6978	1.74732	2.38423	2.5327	1.109
Gh_D12G1497	At1g27930	Probable methyltransferase At1g27930	D12	45334216	45335088	-	873	Cellular Component: extracellular region (GO:0005576);; Cellular Component: Golgi apparatus (GO:0005794);; Biological Process: lignin metabolic process (GO:0009808);; Biological Process: plant-type secondary cell wall biogenesis (GO:0009834);; Biological Process: trichoblast differentiation (GO:0010054);; Biological Process: glucuronoxylan metabolic process (GO:0010413);; Molecular Function: gluc…	cellular component: extracellular region (GO:0005576);; cellular component: cell (GO:0005623);; cellular component: organelle (GO:0043226);; cellular component: cell part (GO:0044464);; biological process: metabolic process (GO:0008152);; biological process: cellular process (GO:0009987);; biological process: single-organism process (GO:0044699);; biological process: cellular component organizati…	--	--	2.19833	3.17956	3.09813	3.3284	3.03238	-1.50029	-0.37357	-0.0481063	-0.233167	-1.03907
Gh_D12G1743	PKS1	Protein PHYTOCHROME KINASE SUBSTRATE 1	D12	49703644	49704732	-	1089	--	--	--	--	1.86415	2.08721	3.42101	2.04738	2.05016	0.771407	0.557797	2.08336	0.947314	0.806442
Gh_D12G1876	At1g67340	F-box protein At1g67340	D12	51367397	51368647	-	1251	Cellular Component: nucleus (GO:0005634);;	cellular component: cell (GO:0005623);; cellular component: organelle (GO:0043226);; cellular component: cell part (GO:0044464)	--	--	1.37797	3.51389	3.58879	3.70356	3.11794	-2.21587	0.538626	0.616477	1.19044	-0.152522
Gh_D12G2101	LTP8	Non-specific lipid-transfer protein 8	D12	54017392	54017830	-	439	Cellular Component: extracellular region (GO:0005576);; Biological Process: lipid transport (GO:0006869);; Molecular Function: lipid binding (GO:0008289);; Cellular Component: cytoplasmic membrane-bounded vesicle (GO:0016023);;	cellular component: extracellular region (GO:0005576);; biological process: single-organism process (GO:0044699);; biological process: localization (GO:0051179);; molecular function: binding (GO:0005488);; cellular component: cell (GO:0005623);; cellular component: organelle (GO:0043226);; cellular component: cell part (GO:0044464)	--	--	2.26241	2.98732	3.27978	3.44605	4.20749	-1.36614	-1.09732	0.157303	-0.621981	0.556281
Gh_D12G2508	AHG1	Probable protein phosphatase 2C 75	D12	58007398	58010274	-	2877	Molecular Function: phosphoprotein phosphatase activity (GO:0004721);; Molecular Function: protein serine/threonine phosphatase activity (GO:0004722);; Molecular Function: protein binding (GO:0005515);; Biological Process: negative regulation of protein kinase activity (GO:0006469);; Biological Process: response to osmotic stress (GO:0006970);; Biological Process: fatty acid catabolic process (GO…	biological process: metabolic process (GO:0008152);; biological process: cellular process (GO:0009987);; molecular function: catalytic activity (GO:0003824);; molecular function: binding (GO:0005488);; biological process: biological regulation (GO:0065007);; biological process: response to stimulus (GO:0050896);; biological process: single-organism process (GO:0044699);; biological process: multi…	K14497|0|tcc:TCM_015028|Phosphatase 2C family protein, putative; K14497 protein phosphatase 2C [EC:3.1.3.16] (A)	Plant hormone signal transduction (ko04075)	4.90659	4.8615	6.09	5.39048	4.84249	1.27718	1.2039	2.63031	2.23709	1.71279
Gh_D12G2604	ARALYDRAFT_919556	CASP-like protein 4A2	D12	58884062	58887119	+	3058	Cellular Component: nucleus (GO:0005634);; Cellular Component: plasma membrane (GO:0005886);; Cellular Component: membrane (GO:0016020);;	cellular component: cell (GO:0005623);; cellular component: organelle (GO:0043226);; cellular component: cell part (GO:0044464);; cellular component: membrane (GO:0016020)	--	--	1.35185	1.87953	2.52496	1.58956	1.48357	1.14703	1.31785	1.88937	1.1589	0.847735
Gh_D13G0177	NA	NA	D13	1635402	1636286	-	885	Biological Process: anatomical structure morphogenesis (GO:0009653);; Biological Process: cellular component organization (GO:0016043);; Biological Process: cell differentiation (GO:0030154);; Biological Process: multicellular organismal process (GO:0032501);; Biological Process: single-organism developmental process (GO:0044767);; Cellular Component: cell periphery (GO:0071944);;	biological process: developmental process (GO:0032502);; biological process: cellular component organization or biogenesis (GO:0071840);; biological process: cellular process (GO:0009987);; biological process: single-organism process (GO:0044699);; biological process: multicellular organismal process (GO:0032501);; cellular component: cell (GO:0005623);; cellular component: cell part (GO:0044464)	--	--	1.05321	1.29975	1.41955	1.21714	1.1776	-0.263785	0.0198892	0.191519	-0.521974	-0.51115
Gh_D13G0416	TOGT1	Scopoletin glucosyltransferase	D13	4652347	4653795	+	1449	Cellular Component: cytosol (GO:0005829);; Biological Process: amino acid transport (GO:0006865);; Biological Process: toxin catabolic process (GO:0009407);; Cellular Component: chloroplast (GO:0009507);; Biological Process: response to ethylene (GO:0009723);; Biological Process: response to UV-B (GO:0010224);; Molecular Function: abscisic acid glucosyltransferase activity (GO:0010294);; Biologic…	cellular component: cell (GO:0005623);; cellular component: cell part (GO:0044464);; biological process: single-organism process (GO:0044699);; biological process: localization (GO:0051179);; biological process: metabolic process (GO:0008152);; biological process: cellular process (GO:0009987);; cellular component: organelle (GO:0043226);; biological process: response to stimulus (GO:0050896);; m…	--	--	1.46992	3.29145	2.77034	3.01422	1.99027	1.02826	2.04297	2.38119	2.53198	1.16309
Gh_D13G0604	RING1	E3 ubiquitin-protein ligase RING1	D13	8394914	8395933	-	1020	Molecular Function: ubiquitin-protein transferase activity (GO:0004842);; Molecular Function: protein binding (GO:0005515);; Cellular Component: nucleus (GO:0005634);; Cellular Component: cytosol (GO:0005829);; Cellular Component: ribosome (GO:0005840);; Biological Process: transport (GO:0006810);; Biological Process: defense response (GO:0006952);; Molecular Function: zinc ion binding (GO:000827…	biological process: metabolic process (GO:0008152);; molecular function: catalytic activity (GO:0003824);; molecular function: binding (GO:0005488);; cellular component: cell (GO:0005623);; cellular component: organelle (GO:0043226);; cellular component: cell part (GO:0044464);; cellular component: macromolecular complex (GO:0032991);; biological process: localization (GO:0051179);; biological pr…	K11982|5.48598e-133|tcc:TCM_007702|RING/U-box superfamily protein, putative; K11982 E3 ubiquitin-protein ligase RNF115/126 [EC:6.3.2.19] (A)	--	7.75909	7.65666	8.19222	8.63291	7.64208	-0.966313	-0.283388	-0.236827	-1.09731	-5.02195
Gh_D13G1343	PSAG	Photosystem I reaction center subunit V, chloroplastic	D13	42312935	42313411	-	477	Cellular Component: photosystem I (GO:0009522);; Biological Process: photosynthetic electron transport in photosystem I (GO:0009773);; Biological Process: photosynthetic NADP+ reduction (GO:0009780);; Cellular Component: chloroplast envelope (GO:0009941);; Biological Process: photosynthesis (GO:0015979);; Cellular Component: integral component of membrane (GO:0016021);; Molecular Function: chloro…	cellular component: cell (GO:0005623);; cellular component: membrane (GO:0016020);; cellular component: macromolecular complex (GO:0032991);; cellular component: membrane part (GO:0044425);; cellular component: cell part (GO:0044464);; biological process: metabolic process (GO:0008152);; biological process: cellular process (GO:0009987);; biological process: single-organism process (GO:0044699);;…	K08905|4.66356e-71|crb:CARUB_v10011889mg|hypothetical protein; K08905 photosystem I subunit V (A)	Photosynthesis (ko00195)	1.75011	4.02524	4.19146	3.49241	3.31815	0.348596	2.39025	2.7255	1.25844	1.35071
Gh_D13G1549	At4g27520	Early nodulin-like protein 2	D13	47678089	47679055	-	967	Biological Process: developmental process involved in reproduction (GO:0003006);; Molecular Function: structural constituent of cell wall (GO:0005199);; Molecular Function: copper ion binding (GO:0005507);; Molecular Function: electron carrier activity (GO:0009055);; Biological Process: post-embryonic development (GO:0009791);; Cellular Component: membrane (GO:0016020);; Biological Process: cellu…	biological process: reproductive process (GO:0022414);; biological process: developmental process (GO:0032502);; molecular function: structural molecule activity (GO:0005198);; molecular function: binding (GO:0005488);; molecular function: electron carrier activity (GO:0009055);; biological process: multicellular organismal process (GO:0032501);; biological process: single-organism process (GO:00…	--	--	3.33407	4.32622	5.69306	5.18388	3.05043	1.08555	3.04164	4.21902	3.15549	0.919781
Gh_D13G1631	CODM	Codeine O-demethylase	D13	49516137	49518182	-	2046	Biological Process: response to external stimulus (GO:0009605);; Biological Process: response to abiotic stimulus (GO:0009628);; Biological Process: phenylpropanoid biosynthetic process (GO:0009699);; Biological Process: response to abscisic acid (GO:0009737);; Biological Process: embryo development ending in seed dormancy (GO:0009793);; Biological Process: flavonoid biosynthetic process (GO:0009…	biological process: response to stimulus (GO:0050896);; biological process: metabolic process (GO:0008152);; biological process: cellular process (GO:0009987);; biological process: single-organism process (GO:0044699);; biological process: reproductive process (GO:0022414);; biological process: multicellular organismal process (GO:0032501);; biological process: developmental process (GO:0032502);…	--	--	2.59181	3.59098	2.22918	2.3647	1.14202	1.93256	2.41587	1.72361	1.80063	0.485927
Gh_D13G1721	CCX2	Cation/calcium exchanger 2	D13	51660174	51661886	+	1713	Molecular Function: manganese ion transmembrane transporter activity (GO:0005384);; Molecular Function: calcium:sodium antiporter activity (GO:0005432);; Cellular Component: vacuolar membrane (GO:0005774);; Biological Process: organ senescence (GO:0010260);; Cellular Component: endomembrane system (GO:0012505);; Molecular Function: potassium ion transmembrane transporter activity (GO:0015079);; C…	biological process: cellular process (GO:0009987);; biological process: single-organism process (GO:0044699);; biological process: localization (GO:0051179);; molecular function: transporter activity (GO:0005215);; cellular component: cell (GO:0005623);; cellular component: membrane (GO:0016020);; cellular component: organelle (GO:0043226);; cellular component: organelle part (GO:0044422);; cellu…	K13754|0|tcc:TCM_025817|Sodium/calcium exchanger family protein isoform 1; K13754 solute carrier family 24 (sodium/potassium/calcium exchanger), member 6 (A)	--	1.61605	2.14279	1.38045	2.43556	1.55613	1.15322	2.13251	1.10642	2.69942	1.51922
Gh_D13G1729	SRC1	Protein SRC1	D13	51778656	51779054	+	399	--	--	--	--	2.55465	4.14501	3.65466	2.56845	2.04366	0.0523317	0.318258	-0.137895	-1.18123	-0.536529
Gh_D13G2069	SAT5	Serine acetyltransferase 5	D13	56241610	56242801	+	1192	Biological Process: sulfate assimilation (GO:0000103);; Cellular Component: cytosol (GO:0005829);; Biological Process: cysteine biosynthetic process from serine (GO:0006535);; Biological Process: protein targeting to membrane (GO:0006612);; Molecular Function: serine O-acetyltransferase activity (GO:0009001);; Biological Process: response to wounding (GO:0009611);; Biological Process: response to…	biological process: metabolic process (GO:0008152);; biological process: cellular process (GO:0009987);; cellular component: cell (GO:0005623);; cellular component: cell part (GO:0044464);; biological process: single-organism process (GO:0044699);; biological process: localization (GO:0051179);; biological process: cellular component organization or biogenesis (GO:0071840);; molecular function: c…	K00640|1.2692e-175|tcc:TCM_037693|Serine acetyltransferase 1,1; K00640 serine O-acetyltransferase [EC:2.3.1.30] (A)	Cysteine and methionine metabolism (ko00270);; Sulfur metabolism (ko00920);; Carbon metabolism (ko01200);; Biosynthesis of amino acids (ko01230)	1.11191	1.89532	2.12274	1.72379	1.71334	-1.23984	-0.344121	0.175382	-0.745179	-0.911103
Gh_D13G2089	ABI2	Protein phosphatase 2C 77	D13	56368377	56372328	+	3952	Molecular Function: protein serine/threonine phosphatase activity (GO:0004722);; Molecular Function: protein binding (GO:0005515);; Cellular Component: nucleus (GO:0005634);; Cellular Component: cytosol (GO:0005829);; Biological Process: negative regulation of protein kinase activity (GO:0006469);; Biological Process: protein dephosphorylation (GO:0006470);; Cellular Component: protein serine/thr…	biological process: metabolic process (GO:0008152);; biological process: cellular process (GO:0009987);; molecular function: catalytic activity (GO:0003824);; molecular function: binding (GO:0005488);; cellular component: cell (GO:0005623);; cellular component: organelle (GO:0043226);; cellular component: cell part (GO:0044464);; biological process: biological regulation (GO:0065007);; cellular c…	K14497|0|tcc:TCM_037799|Phosphatase 2C family protein isoform 1; K14497 protein phosphatase 2C [EC:3.1.3.16] (A)	Plant hormone signal transduction (ko04075)	2.97792	3.65445	4.23301	4.21902	3.01721	1.2059	2.01599	3.19174	2.53215	1.7131
Gh_D13G2306	At2g45070	Protein transport protein Sec61 subunit beta	D13	59059208	59059537	+	330	Cellular Component: Golgi apparatus (GO:0005794);; Cellular Component: plasma membrane (GO:0005886);; Biological Process: protein folding (GO:0006457);; Molecular Function: protein transporter activity (GO:0008565);; Biological Process: response to heat (GO:0009408);; Cellular Component: chloroplast (GO:0009507);; Biological Process: response to high light intensity (GO:0009644);; Biological Proc…	cellular component: cell (GO:0005623);; cellular component: organelle (GO:0043226);; cellular component: cell part (GO:0044464);; cellular component: membrane (GO:0016020);; biological process: metabolic process (GO:0008152);; biological process: cellular process (GO:0009987);; biological process: localization (GO:0051179);; molecular function: transporter activity (GO:0005215);; biological proce…	K09481|2.09943e-26|tcc:TCM_041057|Transport protein SEC61 subunit beta; K09481 protein transport protein SEC61 subunit beta (A)	Protein export (ko03060);; Protein processing in endoplasmic reticulum (ko04141);; Phagosome (ko04145)	3.70235	4.89774	5.65156	4.24954	4.03975	-2.80679	-1.57155	-0.660422	-2.63049	-3.01267
Gh_D13G2494	ATJ11	Chaperone protein dnaJ 11, chloroplastic	scaffold4663_D13	12128	12529	+	402	Cellular Component: endoplasmic reticulum lumen (GO:0005788);; Cellular Component: Golgi stack (GO:0005795);; Cellular Component: plasma membrane (GO:0005886);; Molecular Function: cytoskeletal protein binding (GO:0008092);; Biological Process: phototropism (GO:0009638);; Biological Process: response to abscisic acid (GO:0009737);; Biological Process: positive gravitropism (GO:0009958);; Biologic…	cellular component: cell (GO:0005623);; cellular component: membrane-enclosed lumen (GO:0031974);; cellular component: organelle (GO:0043226);; cellular component: organelle part (GO:0044422);; cellular component: cell part (GO:0044464);; cellular component: membrane (GO:0016020);; molecular function: binding (GO:0005488);; biological process: response to stimulus (GO:0050896);; biological proces…	--	--	2.62572	3.11795	3.51556	2.37847	2.82795	--	--	--	--	--
Gh_D13G2550	NA	Glycine-rich RNA-binding protein GRP1A	scaffold4715_D13	9848	10628	-	781	Molecular Function: nucleotide binding (GO:0000166);; Biological Process: alternative mRNA splicing, via spliceosome (GO:0000380);; Molecular Function: RNA binding transcription antitermination factor activity (GO:0001072);; Molecular Function: nucleic acid binding (GO:0003676);; Molecular Function: double-stranded DNA binding (GO:0003690);; Molecular Function: single-stranded DNA binding (GO:000…	molecular function: binding (GO:0005488);; biological process: metabolic process (GO:0008152);; biological process: cellular process (GO:0009987);; biological process: biological regulation (GO:0065007);; molecular function: nucleic acid binding transcription factor activity (GO:0001071);; molecular function: catalytic activity (GO:0003824);; cellular component: cell (GO:0005623);; cellular compo…	--	--	2.70079	4.70554	4.91789	2.09452	3.2927	-1.70715	0.217105	0.68382	-2.36349	-1.74057
Gh_Sca004866G07	MKS1	Protein MKS1	scaffold4866	38126	38764	-	639	Molecular Function: protein binding (GO:0005515);; Cellular Component: nucleus (GO:0005634);; Biological Process: defense response signaling pathway, resistance gene-dependent (GO:0009870);;	molecular function: binding (GO:0005488);; cellular component: cell (GO:0005623);; cellular component: organelle (GO:0043226);; cellular component: cell part (GO:0044464);; biological process: immune system process (GO:0002376);; biological process: cellular process (GO:0009987);; biological process: signaling (GO:0023052);; biological process: single-organism process (GO:0044699);; biological pr…	--	--	2.65798	2.75228	2.81118	2.3945	1.81279	-1.32259	-1.32786	-0.900088	-2.06789	-2.64723
Gh_Sca005127G01	NA	NA	scaffold5127	8463	10658	+	2196	--	--	--	--	3.61685	5.20458	5.0181	4.03081	3.29405	--	3.25007	3.69232	2.38311	1.56153
Gh_Sca005885G01	NA	NA	scaffold5885	11086	11526	-	441	--	--	--	--	2.41008	2.60466	2.39017	2.65705	2.68383	--	--	--	--	--
Gh_Sca080536G01	CSN6A	COP9 signalosome complex subunit 6a	scaffold80536	74	555	-	482	Cellular Component: cytoplasm (GO:0005737);; Cellular Component: COP9 signalosome (GO:0008180);; Biological Process: red, far-red light phototransduction (GO:0009585);; Biological Process: macromolecule metabolic process (GO:0043170);; Biological Process: primary metabolic process (GO:0044238);; Biological Process: cellular catabolic process (GO:0044248);; Biological Process: seed development (GO…	cellular component: cell (GO:0005623);; cellular component: cell part (GO:0044464);; cellular component: macromolecular complex (GO:0032991);; cellular component: organelle (GO:0043226);; cellular component: organelle part (GO:0044422);; biological process: cellular process (GO:0009987);; biological process: signaling (GO:0023052);; biological process: single-organism process (GO:0044699);; biolo…	K12179|5.02371e-79|tcc:TCM_030500|COP9 signalosome subunit 6A; K12179 COP9 signalosome complex subunit 6 (A)	--	1.37579	1.29032	1.6093	1.42996	1.85953	-0.90698	-1.29559	-0.384252	-1.27455	-0.620979
Gossypium_hirsutum_newGene_11949	NA	NA	NA	NA	NA	NA	-	--	--	--	--	10	10	10	10	10	0.137296	-0.0223392	-0.464003	--	-0.889742
Gossypium_hirsutum_newGene_12018	NA	NA	NA	NA	NA	NA	-	--	--	--	--	2.8853	2.7809	3.70812	2.62373	3.70253	-2.93283	-2.84246	-1.53568	-3.23229	-3.16143
Gossypium_hirsutum_newGene_12736	NA	NA	NA	NA	NA	NA	-	--	--	--	--	2.84942	4.59728	4.36141	3.69727	2.44582	-0.203266	1.96401	1.32923	1.24745	-0.615134
Gossypium_hirsutum_newGene_13990	NA	NA	NA	NA	NA	NA	-	--	--	--	--	10	10	10	10	10	-1.64373	-3.07949	-0.153645	-2.27259	-1.51795
Gossypium_hirsutum_newGene_14711	NA	NA	NA	NA	NA	NA	-	--	--	--	--	2.35106	2.15529	3.22246	1.81039	3.24195	-2.15045	-1.85674	-0.800809	-2.60552	-1.33042
Gossypium_hirsutum_newGene_15487	NA	NA	NA	NA	NA	NA	-	--	--	--	--	4.9569	5.27115	6.37513	4.65996	4.61284	-7.60423	-1.72754	-4.89784	-7.65505	-5.00513
Gossypium_hirsutum_newGene_23718	NA	NA	NA	NA	NA	NA	-	--	--	--	--	3.64742	3.44325	3.88599	2.2916	3.11122	-1.70376	-1.47552	-2.04363	-5.21728	-3.75641
Gossypium_hirsutum_newGene_24008	NA	NA	NA	NA	NA	NA	-	--	--	--	--	1.75767	1.74835	1.95463	1.71154	2.45992	-1.90066	-1.63258	-0.993721	-2.09947	-1.62323
Gossypium_hirsutum_newGene_24218	NA	NA	NA	NA	NA	NA	-	--	--	--	--	2.24453	2.09696	2.40031	1.472	2.93814	-2.24357	-1.90282	-1.86904	-2.19894	-1.31152
Gossypium_hirsutum_newGene_25705	NA	NA	NA	NA	NA	NA	-	--	--	--	--	2.0459	2.19724	3.10809	1.98339	2.43914	-1.73118	-1.46146	-0.0691063	-2.29472	-1.49477
Gossypium_hirsutum_newGene_27938	NA	NA	NA	NA	NA	NA	-	--	--	--	--	1.73337	2.03851	2.51349	1.66328	2.42664	-1.29485	-0.924855	-0.557726	-1.39354	-1.18291
Gossypium_hirsutum_newGene_28069	NA	NA	NA	NA	NA	NA	-	--	--	--	--	1.68868	2.05461	2.06592	1.5361	1.64579	-1.39554	-1.0202	-0.773034	-1.14776	-1.41661
Gossypium_hirsutum_newGene_28718	NA	NA	NA	NA	NA	NA	-	--	--	--	--	10	10	10	10	10	--	--	--	--	--
Gossypium_hirsutum_newGene_29326	NA	NA	NA	NA	NA	NA	-	--	--	--	--	1.17636	1.44766	1.94839	1.48255	1.97586	-1.86409	-1.68542	-0.897215	-2.15405	-1.63933
Gossypium_hirsutum_newGene_29584	NA	NA	NA	NA	NA	NA	-	--	--	--	--	2.80447	2.75857	2.51748	2.87615	3.33643	-0.921975	-1.34416	-0.81669	-1.50585	-0.949195
Gossypium_hirsutum_newGene_30349	NA	NA	NA	NA	NA	NA	-	--	--	--	--	1.55259	1.40843	1.90654	1.31806	2.23519	-1.35871	-1.64768	-0.977923	-1.61873	-0.819265
Gossypium_hirsutum_newGene_30392	NA	NA	NA	NA	NA	NA	-	--	--	--	--	10	10	10	10	10	-11	-2.55142	-11	-11	-1.10058
Gossypium_hirsutum_newGene_30735	NA	NA	NA	NA	NA	NA	-	--	--	--	--	1.54685	1.61841	2.30415	1.53926	2.24946	-1.30534	-1.40738	-0.771584	-1.78904	-1.64572
Gossypium_hirsutum_newGene_32030	NA	NA	NA	NA	NA	NA	-	--	--	--	--	2.0337	4.16669	4.13533	3.33218	2.34701	1.04563	3.12122	2.82427	2.38998	1.22857
Gossypium_hirsutum_newGene_32062	NA	NA	NA	NA	NA	NA	-	--	--	--	--	1.60656	2.51545	3.41498	2.31002	2.56394	-1.79834	-1.06233	-0.295883	-2.48963	-2.35031
Gossypium_hirsutum_newGene_34246	NA	NA	NA	NA	NA	NA	-	--	--	--	--	10	10	10	10	10	-1.26594	-1.50977	-1.17413	-2.9253	-0.871843
Gossypium_hirsutum_newGene_34716	NA	NA	NA	NA	NA	NA	-	--	--	--	--	2.05574	1.8659	2.20876	1.47704	2.4773	-1.59377	-1.03848	-0.866286	-1.94136	-1.47452
Gossypium_hirsutum_newGene_35024	NA	NA	NA	NA	NA	NA	-	--	--	--	--	2.66452	2.45873	2.74225	2.1277	3.37641	-1.65826	-1.59999	-1.33406	-1.56313	-1.60617
Gossypium_hirsutum_newGene_35412	NA	NA	NA	NA	NA	NA	-	--	--	--	--	4.2683	3.90145	4.48201	3.41692	3.49735	-0.770013	-0.668547	-0.510685	-1.88698	-2.18969
Gossypium_hirsutum_newGene_35517	NA	NA	NA	NA	NA	NA	-	--	--	--	--	2.15847	2.8398	2.80677	2.83717	2.5442	--	2.50761	2.34331	2.62554	--
Gossypium_hirsutum_newGene_36490	NA	NA	NA	NA	NA	NA	-	--	--	--	--	1.84175	2.28703	1.62752	1.45835	2.24287	-0.826629	0.0251156	-0.909842	-1.29944	0.011865
Gossypium_hirsutum_newGene_39606	NA	NA	NA	NA	NA	NA	-	--	--	--	--	2.72845	2.60952	3.01249	2.45887	3.08725	-1.93838	-3.01831	-1.9899	-3.03216	-1.71466
Gossypium_hirsutum_newGene_40678	NA	NA	NA	NA	NA	NA	-	--	--	--	--	1.45607	1.8531	1.99102	1.56194	2.34995	-1.49037	-1.68546	-0.722	-1.7193	-1.34463
Gossypium_hirsutum_newGene_40934	NA	NA	NA	NA	NA	NA	-	--	--	--	--	1.94063	2.04101	2.33714	1.59707	2.81275	-0.918353	-0.649417	-0.0847405	-1.88906	-0.325549
Gossypium_hirsutum_newGene_41540	NA	NA	NA	NA	NA	NA	-	--	--	--	--	2.24946	2.7776	3.33929	2.5442	3.41382	-1.86846	-1.60445	0.657178	-2.41538	-1.61575
Gossypium_hirsutum_newGene_42446	NA	NA	NA	NA	NA	NA	-	--	--	K02083|2.31711e-17|tcc:TCM_006004|Allantoate amidohydrolase isoform 1; K02083 allantoate deiminase [EC:3.5.3.9] (A)	Purine metabolism (ko00230)	2.48036	3.11369	2.70697	2.67194	2.40769	--	--	0.837199	--	--
Gossypium_hirsutum_newGene_42959	NA	NA	NA	NA	NA	NA	-	--	--	--	--	2.55829	2.38023	3.49657	2.33377	2.85877	-1.45524	-1.16869	-1.10982	-1.83544	-1.74577
Gossypium_hirsutum_newGene_43017	NA	NA	NA	NA	NA	NA	-	--	--	--	--	1.6977	2.12143	1.73494	1.69271	2.22479	-1.6307	-1.26992	-0.750877	-1.92364	-0.920071
Gossypium_hirsutum_newGene_44684	NA	NA	NA	NA	NA	NA	-	--	--	--	--	2.40624	2.34315	2.25218	1.60886	2.39151	-1.56697	-1.35475	-1.24106	-1.8636	-1.35359
Gossypium_hirsutum_newGene_4477	NA	NA	NA	NA	NA	NA	-	--	--	--	--	1.74919	1.87968	2.45918	1.88792	2.76727	-1.30259	-1.20858	-0.694916	-1.19433	-0.693174
Gossypium_hirsutum_newGene_45165	NA	NA	NA	NA	NA	NA	-	--	--	--	--	1.86999	2.61597	3.40718	2.22676	2.97688	-1.68354	-1.02008	-0.0445743	-1.46107	-1.38743
Gossypium_hirsutum_newGene_47170	NA	NA	NA	NA	NA	NA	-	--	--	--	--	1.65202	2.27826	2.67323	1.63862	1.90878	-1.25588	-0.345847	-0.0776059	-1.21581	-0.937617
Gossypium_hirsutum_newGene_5010	NA	NA	NA	NA	NA	NA	-	--	--	--	--	2.07695	2.65146	3.71283	2.31594	3.37477	-2.19294	-1.80585	-0.274872	-3.73928	-2.3365
Gh_A01G0005	HOS3	Elongation of fatty acids protein 3-like	A01	48194	49051	+	858	Cellular Component: integral component of membrane (GO:0016021);;	cellular component: membrane (GO:0016020);; cellular component: membrane part (GO:0044425)	--	--	-1.76006	-4.92558	-3.06141	-2.56166	-2.02787	-2.3844	-6.40447	-2.54972	-6.33493	-0.751565
Gh_A01G0700	SAT3	Serine acetyltransferase 3, mitochondrial	A01	13254201	13255358	-	1158	Biological Process: sulfate assimilation (GO:0000103);; Cellular Component: nucleus (GO:0005634);; Cellular Component: mitochondrion (GO:0005739);; Cellular Component: cytosol (GO:0005829);; Biological Process: cysteine biosynthetic process from serine (GO:0006535);; Biological Process: protein targeting to membrane (GO:0006612);; Molecular Function: zinc ion binding (GO:0008270);; Molecular Func…	biological process: metabolic process (GO:0008152);; biological process: cellular process (GO:0009987);; cellular component: cell (GO:0005623);; cellular component: organelle (GO:0043226);; cellular component: cell part (GO:0044464);; biological process: single-organism process (GO:0044699);; biological process: localization (GO:0051179);; biological process: cellular component organization or bi…	K00640|0|tcc:TCM_030673|Serine acetyltransferase 3, mitochondrial, putative; K00640 serine O-acetyltransferase [EC:2.3.1.30] (A)	Cysteine and methionine metabolism (ko00270);; Sulfur metabolism (ko00920);; Carbon metabolism (ko01200);; Biosynthesis of amino acids (ko01230)	-1.52382	-1.80251	-2.54327	-1.59664	-1.11638	-2.1005	-1.37512	-2.9933	-2.31806	-2.03264
Gh_A02G0016	At3g08650	Putative zinc transporter At3g08650	A02	99574	102533	-	2960	Cellular Component: membrane (GO:0016020);; Biological Process: metal ion transport (GO:0030001);; Molecular Function: metal ion transmembrane transporter activity (GO:0046873);; Biological Process: transmembrane transport (GO:0055085);;	cellular component: membrane (GO:0016020);; biological process: single-organism process (GO:0044699);; biological process: localization (GO:0051179);; biological process: cellular process (GO:0009987);; molecular function: transporter activity (GO:0005215)	--	--	-1.18428	-2.2246	-1.71302	-1.91148	-1.84634	-1.92826	-2.74913	-2.79392	-2.87975	-3.05056
Gh_A03G0238	MIEL1	E3 ubiquitin-protein ligase MIEL1	A03	3704084	3706474	+	2391	Molecular Function: zinc ion binding (GO:0008270);;	molecular function: binding (GO:0005488)	K10144|1.23906e-179|tcc:TCM_042163|PGPD14 isoform 1; K10144 RING finger and CHY zinc finger domain-containing protein 1 [EC:6.3.2.19] (A)	Ubiquitin mediated proteolysis (ko04120)	-1.33933	-3.19857	-4.06423	-3.41701	-3.11022	-1.62881	-2.36809	-5.07117	-4.21328	-4.17292
Gh_A03G2114	SBH2	Sphinganine C4-monooxygenase 2	scaffold657_A03	5860	7985	-	2126	Molecular Function: sphingosine hydroxylase activity (GO:0000170);; Molecular Function: C-4 methylsterol oxidase activity (GO:0000254);; Molecular Function: iron ion binding (GO:0005506);; Cellular Component: endoplasmic reticulum (GO:0005783);; Cellular Component: Golgi apparatus (GO:0005794);; Biological Process: fatty acid biosynthetic process (GO:0006633);; Biological Process: photomorphogene…	biological process: metabolic process (GO:0008152);; biological process: single-organism process (GO:0044699);; molecular function: catalytic activity (GO:0003824);; molecular function: binding (GO:0005488);; cellular component: cell (GO:0005623);; cellular component: organelle (GO:0043226);; cellular component: cell part (GO:0044464);; biological process: cellular process (GO:0009987);; biologic…	K04713|1.49199e-150|tcc:TCM_011723|Sphingoid base hydroxylase 2; K04713 sphinganine C4-monooxygenase [EC:1.14.13.169] (A)	Sphingolipid metabolism (ko00600)	-1.33842	-2.24926	-2.46287	-1.4624	-1.86381	-2.34551	-2.34334	-3.09902	-2.33763	-2.5706
Gh_A04G0758	DIVARICATA	Transcription factor DIVARICATA	A04	51433701	51434884	+	1184	Molecular Function: DNA binding (GO:0003677);; Molecular Function: chromatin binding (GO:0003682);; Molecular Function: sequence-specific DNA binding transcription factor activity (GO:0003700);; Cellular Component: nucleus (GO:0005634);; Cellular Component: cytosol (GO:0005829);; Biological Process: regulation of transcription, DNA-templated (GO:0006355);; Biological Process: response to stress (…	molecular function: binding (GO:0005488);; biological process: biological regulation (GO:0065007);; molecular function: nucleic acid binding transcription factor activity (GO:0001071);; cellular component: cell (GO:0005623);; cellular component: organelle (GO:0043226);; cellular component: cell part (GO:0044464);; biological process: response to stimulus (GO:0050896);; biological process: rhythmi…	--	--	-1.68868	-1.48138	-1.12943	-1.4168	-1.17508	-1.26097	-1.62422	-1.351	-1.63116	-1.10566
Gh_A05G1253	ATTRANS	Phospho-N-acetylmuramoyl-pentapeptide-transferase homolog	A05	12704463	12707669	+	3207	Cellular Component: membrane (GO:0016020);; Molecular Function: phosphotransferase activity, for other substituted phosphate groups (GO:0016780);; Cellular Component: ribonucleoprotein complex (GO:0030529);; Biological Process: cellular macromolecule biosynthetic process (GO:0034645);; Biological Process: cellular protein metabolic process (GO:0044267);;	cellular component: membrane (GO:0016020);; biological process: metabolic process (GO:0008152);; molecular function: catalytic activity (GO:0003824);; cellular component: cell (GO:0005623);; cellular component: macromolecular complex (GO:0032991);; cellular component: cell part (GO:0044464);; biological process: cellular process (GO:0009987)	K01000|0|tcc:TCM_029500|Phospho-N-acetylmuramoyl-pentapeptide-transferase; K01000 phospho-N-acetylmuramoyl-pentapeptide-transferase [EC:2.7.8.13] (A)	Vancomycin resistance (ko01502)	-1.10723	-1.54585	-1.88645	-1.05671	-1.17621	-0.564697	-1.21107	-0.970374	-0.405109	-0.0880727
Gh_A05G1544	NA	NA	A05	15748376	15749275	+	900	--	--	--	--	-2.35002	-3.46148	-2.23569	-2.65209	-2.2109	-2.2368	-3.50332	-3.29154	-3.77076	-1.6415
Gh_A05G2365	GXM3	Glucuronoxylan 4-O-methyltransferase 3	A05	29065750	29066643	+	894	Cellular Component: extracellular region (GO:0005576);; Cellular Component: mitochondrion (GO:0005739);; Cellular Component: Golgi apparatus (GO:0005794);; Biological Process: lignin metabolic process (GO:0009808);; Biological Process: plant-type secondary cell wall biogenesis (GO:0009834);; Biological Process: trichoblast differentiation (GO:0010054);; Biological Process: glucuronoxylan metaboli…	cellular component: extracellular region (GO:0005576);; cellular component: cell (GO:0005623);; cellular component: organelle (GO:0043226);; cellular component: cell part (GO:0044464);; biological process: metabolic process (GO:0008152);; biological process: cellular process (GO:0009987);; biological process: single-organism process (GO:0044699);; biological process: cellular component organizati…	K18801|2.34648e-162|tcc:TCM_036200|UvrABC system protein C isoform 1; K18801 glucuronoxylan 4-O-methyltransferase [EC:2.1.1.112] (A)	--	-1.37476	-3.85613	-2.38074	-2.61408	-2.36969	-2.18571	-4.65051	-2.28762	-4.06607	-1.248
Gh_A05G3061	PNSL1	Photosynthetic NDH subunit of lumenal location 1, chloroplastic	A05	78496970	78498291	+	1322	Molecular Function: calcium ion binding (GO:0005509);; Cellular Component: chloroplast thylakoid lumen (GO:0009543);; Cellular Component: photosystem II oxygen evolving complex (GO:0009654);; Biological Process: photosystem II assembly (GO:0010207);; Biological Process: photosynthesis (GO:0015979);; Biological Process: cellular component organization (GO:0016043);; Biological Process: mRNA modifi…	molecular function: binding (GO:0005488);; cellular component: cell (GO:0005623);; cellular component: organelle (GO:0043226);; cellular component: organelle part (GO:0044422);; cellular component: cell part (GO:0044464);; cellular component: membrane (GO:0016020);; cellular component: macromolecular complex (GO:0032991);; cellular component: membrane part (GO:0044425);; biological process: cellu…	K02717|3.3172e-145|tcc:TCM_042895|PsbP-like protein 2; K02717 photosystem II oxygen-evolving enhancer protein 2 (A)	Photosynthesis (ko00195)	-2.02632	-5.14181	-3.33256	-2.8374	-1.58022	-1.78463	-5.68413	-3.49975	-3.32938	-1.49385
Gh_A05G3159	PCO2	Plant cysteine oxidase 2	A05	82165081	82167272	-	2192	Biological Process: response to hypoxia (GO:0001666);; Biological Process: systemic acquired resistance, salicylic acid mediated signaling pathway (GO:0009862);; Biological Process: xylem development (GO:0010089);; Biological Process: regulation of hydrogen peroxide metabolic process (GO:0010310);; Biological Process: cell wall macromolecule metabolic process (GO:0044036);; Molecular Function: cy…	biological process: response to stimulus (GO:0050896);; biological process: cellular process (GO:0009987);; biological process: signaling (GO:0023052);; biological process: single-organism process (GO:0044699);; biological process: biological regulation (GO:0065007);; biological process: developmental process (GO:0032502);; biological process: metabolic process (GO:0008152);; molecular function: …	K10712|1.27522e-148|tcc:TCM_018396|Uncharacterized protein isoform 1; K10712 cysteamine dioxygenase [EC:1.13.11.19] (A)	Taurine and hypotaurine metabolism (ko00430)	-2.31507	-2.96645	-2.4204	-1.97657	-2.46309	-2.74904	-1.71478	-2.5146	-2.74821	-2.46089
Gh_A05G3175	At5g02930	Putative F-box/LRR-repeat protein At5g02930	A05	83172943	83174585	-	1643	--	--	--	--	-2.18149	-1.35484	-1.81431	-2.77807	-3.3582	-1.77403	-1.5095	-3.29462	-3.74902	-3.97568
Gh_A05G3257	NA	NA	A05	85133465	85133768	-	304	--	--	--	--	-1.82779	-1.44466	-2.65467	-2.29902	-3.44438	-1.55387	-0.787636	-3.36223	-2.42494	-4.4999
Gh_A08G1402	MYB39	Transcription factor MYB39	A08	89196145	89197369	+	1225	Biological Process: MAPK cascade (GO:0000165);; Molecular Function: DNA binding (GO:0003677);; Molecular Function: chromatin binding (GO:0003682);; Molecular Function: sequence-specific DNA binding transcription factor activity (GO:0003700);; Molecular Function: binding (GO:0005488);; Cellular Component: nucleus (GO:0005634);; Biological Process: polyamine catabolic process (GO:0006598);; Biologi…	biological process: metabolic process (GO:0008152);; biological process: cellular process (GO:0009987);; biological process: signaling (GO:0023052);; biological process: single-organism process (GO:0044699);; biological process: response to stimulus (GO:0050896);; biological process: biological regulation (GO:0065007);; molecular function: binding (GO:0005488);; molecular function: nucleic acid b…	K09422|4.07455e-180|tcc:TCM_016551|Myb domain protein 39, putative; K09422 myb proto-oncogene protein, plant (A)	--	-2.35087	-1.3479	-1.34422	-2.37146	-3.04287	-1.87103	-0.421956	-1.99108	-2.31246	-2.83622
Gh_A09G0073	DTX41	Protein DETOXIFICATION 41	A09	1617652	1622636	-	4985	Cellular Component: plasma membrane (GO:0005886);; Biological Process: drug transmembrane transport (GO:0006855);; Biological Process: purine nucleobase transport (GO:0006863);; Cellular Component: plant-type vacuole membrane (GO:0009705);; Biological Process: proanthocyanidin biosynthetic process (GO:0010023);; Biological Process: maintenance of seed dormancy (GO:0010231);; Molecular Function: d…	cellular component: cell (GO:0005623);; cellular component: membrane (GO:0016020);; cellular component: cell part (GO:0044464);; biological process: cellular process (GO:0009987);; biological process: single-organism process (GO:0044699);; biological process: response to stimulus (GO:0050896);; biological process: localization (GO:0051179);; cellular component: organelle (GO:0043226);; cellular c…	K03327|0|tcc:TCM_001903|TT12-2 MATE transporter; K03327 multidrug resistance protein, MATE family (A)	--	-1.67552	-1.83206	-2.61507	-1.53861	-1.31807	-1.32716	-1.61989	-2.36078	-1.2506	-0.904018
Gh_A09G1336	NA	NA	A09	66055644	66057092	-	1449	--	--	--	--	-2.25548	-3.19171	-2.62591	-2.28011	-2.40092	-3.62637	-1.68164	-3.42118	-3.51067	-2.76263
Gh_A10G2169	NA	NA	A10	100571847	100572047	+	201	--	--	--	--	-4.24577	-7.28572	-7.01032	-6.87618	-4.30616	-9.62871	-3.3821	-7.71282	-10.7169	-7.88738
Gh_A11G0288	At3g47520	Malate dehydrogenase, chloroplastic	A11	2671112	2672335	-	1224	Biological Process: sulfur amino acid metabolic process (GO:0000096);; Biological Process: MAPK cascade (GO:0000165);; Molecular Function: copper ion binding (GO:0005507);; Cellular Component: cell wall (GO:0005618);; Cellular Component: mitochondrion (GO:0005739);; Cellular Component: vacuolar membrane (GO:0005774);; Cellular Component: Golgi apparatus (GO:0005794);; Cellular Component: cytosol …	biological process: metabolic process (GO:0008152);; biological process: cellular process (GO:0009987);; biological process: single-organism process (GO:0044699);; biological process: signaling (GO:0023052);; biological process: response to stimulus (GO:0050896);; biological process: biological regulation (GO:0065007);; molecular function: binding (GO:0005488);; cellular component: cell (GO:00056…	K00026|0|tcc:TCM_014018|Malate dehydrogenase; K00026 malate dehydrogenase [EC:1.1.1.37] (A)	Citrate cycle (TCA cycle) (ko00020);; Cysteine and methionine metabolism (ko00270);; Pyruvate metabolism (ko00620);; Glyoxylate and dicarboxylate metabolism (ko00630);; Carbon fixation in photosynthetic organisms (ko00710);; Carbon metabolism (ko01200)	-1.64023	-4.16719	-2.47077	-3.94737	-1.2439	-1.22255	-4.26877	-1.84878	-4.2569	-1.10406
Gh_A11G1098	GATL4	Probable galacturonosyltransferase-like 4	A11	12830526	12831572	+	1047	Cellular Component: endoplasmic reticulum (GO:0005783);; Cellular Component: Golgi apparatus (GO:0005794);; Biological Process: tryptophan catabolic process (GO:0006569);; Biological Process: protein targeting to membrane (GO:0006612);; Biological Process: response to oxidative stress (GO:0006979);; Biological Process: response to wounding (GO:0009611);; Biological Process: response to fungus (GO…	cellular component: cell (GO:0005623);; cellular component: organelle (GO:0043226);; cellular component: cell part (GO:0044464);; biological process: metabolic process (GO:0008152);; biological process: cellular process (GO:0009987);; biological process: single-organism process (GO:0044699);; biological process: localization (GO:0051179);; biological process: cellular component organization or bi…	--	--	-2.86522	-11	-4.3319	-4.66405	-3.75111	--	--	--	--	--
Gh_A11G1253	NA	NA	A11	15637446	15638775	+	1330	--	--	--	--	-2.16725	-3.07902	-3.20342	-2.55525	-2.76846	-2.66092	-4.3587	-3.69492	-4.49483	-1.31947
Gh_A11G1690	RL3	Protein RADIALIS-like 3	A11	25750873	25751124	+	252	Molecular Function: DNA binding (GO:0003677);; Molecular Function: chromatin binding (GO:0003682);; Molecular Function: sequence-specific DNA binding transcription factor activity (GO:0003700);; Cellular Component: nucleus (GO:0005634);; Biological Process: regulation of transcription, DNA-templated (GO:0006355);; Cellular Component: chloroplast (GO:0009507);; Biological Process: gravitropism (GO…	molecular function: binding (GO:0005488);; biological process: biological regulation (GO:0065007);; molecular function: nucleic acid binding transcription factor activity (GO:0001071);; cellular component: cell (GO:0005623);; cellular component: organelle (GO:0043226);; cellular component: cell part (GO:0044464);; biological process: response to stimulus (GO:0050896);; biological process: reprodu…	--	--	-3.27253	-5.60517	-5.02779	-4.12592	-2.16731	--	--	--	--	--
Gh_A11G1754	Bp10	L-ascorbate oxidase homolog	A11	28991810	28994140	-	2331	Biological Process: polysaccharide biosynthetic process (GO:0000271);; Molecular Function: copper ion binding (GO:0005507);; Cellular Component: extracellular region (GO:0005576);; Cellular Component: vacuolar membrane (GO:0005774);; Cellular Component: cytosol (GO:0005829);; Molecular Function: L-ascorbate oxidase activity (GO:0008447);; Biological Process: nucleotide biosynthetic process (GO:00…	biological process: metabolic process (GO:0008152);; biological process: single-organism process (GO:0044699);; molecular function: binding (GO:0005488);; cellular component: extracellular region (GO:0005576);; cellular component: cell (GO:0005623);; cellular component: membrane (GO:0016020);; cellular component: organelle (GO:0043226);; cellular component: organelle part (GO:0044422);; cellular …	--	--	-1.77231	-4.36923	-2.81377	-2.91401	-2.21394	-1.83812	-5.81353	-2.49466	-4.78754	-0.736544
Gh_A11G2071	PCO2	Plant cysteine oxidase 2	A11	64892776	64894671	-	1896	--	--	K10712|7.89012e-129|tcc:TCM_025853|Uncharacterized protein isoform 1; K10712 cysteamine dioxygenase [EC:1.13.11.19] (A)	Taurine and hypotaurine metabolism (ko00430)	-2.23481	-3.24815	-4.25677	-3.35405	-2.83122	-3.74656	-1.6137	-4.45825	-6.39159	-4.79025
Gh_A11G2970	HAT2	Homeobox-leucine zipper protein HAT2	scaffold2725_A11	14839	16012	-	1174	Cellular Component: histone acetyltransferase complex (GO:0000123);; Molecular Function: transcription regulatory region sequence-specific DNA binding (GO:0000976);; Molecular Function: sequence-specific DNA binding transcription factor activity (GO:0003700);; Cellular Component: nucleus (GO:0005634);; Biological Process: cell proliferation (GO:0008283);; Biological Process: response to xenobioti…	cellular component: cell (GO:0005623);; cellular component: membrane-enclosed lumen (GO:0031974);; cellular component: macromolecular complex (GO:0032991);; cellular component: organelle (GO:0043226);; cellular component: organelle part (GO:0044422);; cellular component: cell part (GO:0044464);; molecular function: binding (GO:0005488);; biological process: biological regulation (GO:0065007);; mo…	K09338|9.06637e-142|tcc:TCM_015919|Homeobox-leucine zipper protein 4 / HD-ZIP protein; K09338 homeobox-leucine zipper protein (A)	--	-1.99584	-1.64093	-3.28171	-2.49429	-2.46758	-3.26244	-2.09503	-4.19898	-4.12811	-1.47921
Gh_A12G1788	At5g07610	F-box protein At5g07610	A12	80465979	80467190	+	1212	--	--	--	--	-2.72076	-1.4129	-2.62348	-2.67992	-3.72325	-3.58529	-0.516468	-3.38381	-3.93536	-3.90329
Gh_A12G1993	INVA	Acid beta-fructofuranosidase	A12	82777771	82781446	-	3676	Cellular Component: plant-type vacuole (GO:0000325);; Biological Process: respiratory burst involved in defense response (GO:0002679);; Molecular Function: sucrose alpha-glucosidase activity (GO:0004575);; Cellular Component: cell wall (GO:0005618);; Cellular Component: plasma membrane (GO:0005886);; Biological Process: starch metabolic process (GO:0005982);; Biological Process: sucrose metabolic…	cellular component: cell (GO:0005623);; cellular component: organelle (GO:0043226);; cellular component: cell part (GO:0044464);; biological process: immune system process (GO:0002376);; biological process: metabolic process (GO:0008152);; biological process: single-organism process (GO:0044699);; molecular function: catalytic activity (GO:0003824);; cellular component: membrane (GO:0016020);; bi…	K01193|0|tcc:TCM_016024|Glycosyl hydrolases family 32 protein; K01193 beta-fructofuranosidase [EC:3.2.1.26] (A)	Galactose metabolism (ko00052);; Starch and sucrose metabolism (ko00500)	-1.10598	-3.31302	-3.73876	-1.00179	-2.23234	-1.46312	-3.23645	-3.61339	-0.867803	-1.7299
Gh_A13G0772	PER3	Peroxidase 3	A13	33291935	33293456	+	1522	Biological Process: defense response to nematode (GO:0002215);; Biological Process: respiratory burst involved in defense response (GO:0002679);; Molecular Function: peroxidase activity (GO:0004601);; Cellular Component: nucleus (GO:0005634);; Cellular Component: cytoplasm (GO:0005737);; Cellular Component: vacuolar membrane (GO:0005774);; Cellular Component: endoplasmic reticulum (GO:0005783);; …	biological process: response to stimulus (GO:0050896);; biological process: multi-organism process (GO:0051704);; biological process: immune system process (GO:0002376);; biological process: metabolic process (GO:0008152);; biological process: single-organism process (GO:0044699);; molecular function: catalytic activity (GO:0003824);; molecular function: antioxidant activity (GO:0016209);; cellul…	K00430|0|tcc:TCM_011321|Peroxidase superfamily protein isoform 1; K00430 peroxidase [EC:1.11.1.7] (A)	Phenylalanine metabolism (ko00360);; Phenylpropanoid biosynthesis (ko00940)	-1.31879	-1.62661	-1.91311	-3.22898	-2.92407	-1.02907	-1.14253	-1.79918	-3.76198	-1.49143
Gh_A13G0774	PER3	Peroxidase 3	A13	33316160	33317123	+	964	Molecular Function: peroxidase activity (GO:0004601);; Cellular Component: extracellular region (GO:0005576);; Cellular Component: nucleus (GO:0005634);; Cellular Component: endoplasmic reticulum (GO:0005783);; Biological Process: iron ion transport (GO:0006826);; Biological Process: response to oxidative stress (GO:0006979);; Biological Process: response to desiccation (GO:0009269);; Biological …	biological process: metabolic process (GO:0008152);; biological process: single-organism process (GO:0044699);; molecular function: catalytic activity (GO:0003824);; molecular function: antioxidant activity (GO:0016209);; cellular component: extracellular region (GO:0005576);; cellular component: cell (GO:0005623);; cellular component: organelle (GO:0043226);; cellular component: cell part (GO:00…	K00430|1.65232e-75|rcu:RCOM_1551580|Peroxidase 47 precursor, putative (EC:1.11.1.7); K00430 peroxidase [EC:1.11.1.7] (A)	Phenylalanine metabolism (ko00360);; Phenylpropanoid biosynthesis (ko00940)	-1.23638	-2.28608	-4.76563	-4.3315	-4.44926	-1.11484	-1.2844	-4.85204	-4.63449	-2.98287
Gh_A13G1413	JMJ16	Putative lysine-specific demethylase JMJ16	A13	71316596	71326690	-	10095	Molecular Function: binding (GO:0005488);; Biological Process: pollen development (GO:0009555);; Biological Process: embryo development ending in seed dormancy (GO:0009793);; Biological Process: negative regulation of flower development (GO:0009910);; Biological Process: maintenance of DNA methylation (GO:0010216);; Molecular Function: histone demethylase activity (H3-K4 specific) (GO:0032453);; …	molecular function: binding (GO:0005488);; biological process: multicellular organismal process (GO:0032501);; biological process: developmental process (GO:0032502);; biological process: single-organism process (GO:0044699);; biological process: reproductive process (GO:0022414);; biological process: biological regulation (GO:0065007);; biological process: metabolic process (GO:0008152);; biolog…	K11446|0|tcc:TCM_026189|Transcription factor jumonji family protein / zinc finger family protein isoform 1; K11446 histone demethylase JARID1 [EC:1.14.11.-] (A)	--	-1.93845	-4.79039	-11	-2.59062	-2.81704	--	--	--	--	-0.671095
Gh_A13G1523	NA	NA	A13	73782579	73784721	-	2143	Molecular Function: calcium ion binding (GO:0005509);; Biological Process: pyrimidine ribonucleotide biosynthetic process (GO:0009220);; Cellular Component: chloroplast (GO:0009507);; Cellular Component: photosystem II oxygen evolving complex (GO:0009654);; Biological Process: photosynthesis (GO:0015979);; Cellular Component: extrinsic component of membrane (GO:0019898);;	molecular function: binding (GO:0005488);; biological process: metabolic process (GO:0008152);; biological process: cellular process (GO:0009987);; biological process: single-organism process (GO:0044699);; cellular component: cell (GO:0005623);; cellular component: organelle (GO:0043226);; cellular component: cell part (GO:0044464);; cellular component: membrane (GO:0016020);; cellular component…	--	--	-4.01025	-6.09784	-6.08233	-2.48038	-1.82828	-1.47239	--	--	-2.33488	-1.91654
Gh_A13G2131	TEM1	AP2/ERF and B3 domain-containing transcription repressor TEM1	scaffold3432_A13	218206	219243	+	1038	Molecular Function: DNA binding (GO:0003677);; Molecular Function: sequence-specific DNA binding transcription factor activity (GO:0003700);; Cellular Component: nucleus (GO:0005634);; Biological Process: regulation of transcription, DNA-templated (GO:0006355);; Biological Process: protein targeting to membrane (GO:0006612);; Biological Process: fatty acid catabolic process (GO:0009062);; Cellula…	molecular function: binding (GO:0005488);; biological process: biological regulation (GO:0065007);; molecular function: nucleic acid binding transcription factor activity (GO:0001071);; cellular component: cell (GO:0005623);; cellular component: organelle (GO:0043226);; cellular component: cell part (GO:0044464);; biological process: single-organism process (GO:0044699);; biological process: loca…	K09287|0|tcc:TCM_011862|AP2 domain class transcription factor; K09287 RAV-like factor (A)	--	-1.28741	-1.69655	-1.23881	-2.90934	-2.8132	-1.70963	-1.50346	-2.00311	-2.85191	-2.66002
Gh_D01G1481	PUB11	U-box domain-containing protein 11	D01	45028044	45030890	-	2847	Molecular Function: ubiquitin-protein transferase activity (GO:0004842);; Cellular Component: nucleus (GO:0005634);; Cellular Component: cytosol (GO:0005829);; Biological Process: ER-nucleus signaling pathway (GO:0006984);; Biological Process: protein localization (GO:0008104);; Biological Process: plant-type hypersensitive response (GO:0009626);; Biological Process: systemic acquired resistance …	biological process: metabolic process (GO:0008152);; molecular function: catalytic activity (GO:0003824);; cellular component: cell (GO:0005623);; cellular component: organelle (GO:0043226);; cellular component: cell part (GO:0044464);; biological process: cellular process (GO:0009987);; biological process: signaling (GO:0023052);; biological process: single-organism process (GO:0044699);; biolog…	--	--	-1.98956	-2.27974	-2.06553	-1.4584	-1.28177	-1.47276	-2.17802	-2.26674	-1.48205	-1.01089
Gh_D02G1378	IP5P9	Type IV inositol polyphosphate 5-phosphatase 9	D02	46476462	46478263	+	1802	Biological Process: cellular process (GO:0009987);; Biological Process: response to organic substance (GO:0010033);; Molecular Function: phosphatase activity (GO:0016791);; Biological Process: cellular metabolic process (GO:0044237);; Biological Process: primary metabolic process (GO:0044238);; Molecular Function: inositol phosphate phosphatase activity (GO:0052745);; Biological Process: organic …	biological process: cellular process (GO:0009987);; biological process: response to stimulus (GO:0050896);; biological process: metabolic process (GO:0008152);; molecular function: catalytic activity (GO:0003824)	--	--	-1.17873	-1.88612	-1.73852	-2.84354	-1.76288	-0.91985	-1.60065	-2.29358	-3.06072	-2.07573
Gh_D03G0080	RMR1	Receptor homology region, transmembrane domain- and RING domain-containing protein 1	D03	571822	573767	-	1946	Cellular Component: extrinsic component of vacuolar membrane (GO:0000306);; Biological Process: lipid transport (GO:0006869);; Biological Process: intra-Golgi vesicle-mediated transport (GO:0006891);; Biological Process: response to sucrose (GO:0009744);; Biological Process: response to fructose (GO:0009750);; Biological Process: lithium ion transport (GO:0010351);; Biological Process: protein im…	cellular component: cell (GO:0005623);; cellular component: membrane (GO:0016020);; cellular component: organelle (GO:0043226);; cellular component: organelle part (GO:0044422);; cellular component: membrane part (GO:0044425);; cellular component: cell part (GO:0044464);; biological process: single-organism process (GO:0044699);; biological process: localization (GO:0051179);; biological process:…	K15692|3.42671e-120|tcc:TCM_000188|Receptor region transmembrane domain ring H2 motif protein 1, putative isoform 1; K15692 E3 ubiquitin-protein ligase RNF13 [EC:6.3.2.19] (A)	--	-1.66367	-6.05459	-6.76605	-5.45159	-1.84992	-0.834707	-5.3343	-5.87553	-5.59836	-1.30022
Gh_D03G0375	BHLH96	Transcription factor bHLH96	D03	4981728	4982882	-	1155	Molecular Function: DNA binding (GO:0003677);; Molecular Function: sequence-specific DNA binding transcription factor activity (GO:0003700);; Cellular Component: nucleus (GO:0005634);; Biological Process: cellular protein modification process (GO:0006464);; Biological Process: signal transduction (GO:0007165);; Biological Process: response to abiotic stimulus (GO:0009628);; Biological Process: gu…	molecular function: binding (GO:0005488);; biological process: biological regulation (GO:0065007);; molecular function: nucleic acid binding transcription factor activity (GO:0001071);; cellular component: cell (GO:0005623);; cellular component: organelle (GO:0043226);; cellular component: cell part (GO:0044464);; biological process: metabolic process (GO:0008152);; biological process: cellular p…	--	--	-2.41015	-2.92292	-2.54139	-2.96368	-3.5265	-3.00114	-0.96264	-3.17632	-3.60037	-2.04257
Gh_D03G1332	MIEL1	E3 ubiquitin-protein ligase MIEL1	D03	41738284	41744222	-	5939	Molecular Function: zinc ion binding (GO:0008270);;	molecular function: binding (GO:0005488)	K10144|3.37601e-179|tcc:TCM_042163|PGPD14 isoform 1; K10144 RING finger and CHY zinc finger domain-containing protein 1 [EC:6.3.2.19] (A)	Ubiquitin mediated proteolysis (ko04120)	-1.37495	-6.01566	-6.44204	-5.3299	-4.01242	-1.68325	-1.86855	-6.11165	-6.47004	-5.01774
Gh_D04G0469	PCO2	Plant cysteine oxidase 2	D04	7701801	7703989	+	2189	--	--	K10712|1.05354e-148|tcc:TCM_018396|Uncharacterized protein isoform 1; K10712 cysteamine dioxygenase [EC:1.13.11.19] (A)	Taurine and hypotaurine metabolism (ko00430)	-2.22245	-2.11261	-1.84916	-2.11159	-2.23549	-3.19203	-1.22315	-2.50733	-3.17742	-2.72812
Gh_D04G1012	NA	NA	D04	32079229	32079429	-	201	Biological Process: polysaccharide biosynthetic process (GO:0000271);; Biological Process: cell morphogenesis involved in differentiation (GO:0000904);; Molecular Function: peptide receptor activity (GO:0001653);; Biological Process: response to molecule of bacterial origin (GO:0002237);; Molecular Function: protein serine/threonine kinase activity (GO:0004674);; Molecular Function: transmembrane…	biological process: metabolic process (GO:0008152);; biological process: single-organism process (GO:0044699);; biological process: cellular process (GO:0009987);; biological process: developmental process (GO:0032502);; biological process: cellular component organization or biogenesis (GO:0071840);; biological process: signaling (GO:0023052);; biological process: response to stimulus (GO:0050896…	--	--	-1.95953	-2.49672	-1.87111	-2.8474	-2.05302	-0.799343	-1.84397	-2.35327	-1.75539	-0.843597
Gh_D05G1106	PHL1	Protein PHR1-LIKE 1	D05	9427297	9430247	+	2951	Molecular Function: DNA binding (GO:0003677);; Molecular Function: sequence-specific DNA binding transcription factor activity (GO:0003700);; Molecular Function: protein binding (GO:0005515);; Cellular Component: nucleus (GO:0005634);; Biological Process: rRNA processing (GO:0006364);; Biological Process: regulation of translation (GO:0006417);; Biological Process: circadian rhythm (GO:0007623);;…	molecular function: binding (GO:0005488);; biological process: biological regulation (GO:0065007);; molecular function: nucleic acid binding transcription factor activity (GO:0001071);; cellular component: cell (GO:0005623);; cellular component: organelle (GO:0043226);; cellular component: cell part (GO:0044464);; biological process: metabolic process (GO:0008152);; biological process: cellular p…	--	--	-1.30846	-2.57732	-3.06462	-2.47727	-2.01241	-0.725571	-2.26823	-3.1759	-2.21745	-1.66077
Gh_D05G1617	HSP15.4	15.4 kDa class V heat shock protein	D05	14573273	14573817	-	545	Cellular Component: cytoplasm (GO:0005737);; Biological Process: protein folding (GO:0006457);; Biological Process: response to heat (GO:0009408);; Biological Process: response to high light intensity (GO:0009644);; Biological Process: response to salt stress (GO:0009651);; Biological Process: response to hydrogen peroxide (GO:0042542);; Biological Process: protein oligomerization (GO:0051259);;	cellular component: cell (GO:0005623);; cellular component: cell part (GO:0044464);; biological process: metabolic process (GO:0008152);; biological process: cellular process (GO:0009987);; biological process: response to stimulus (GO:0050896);; biological process: cellular component organization or biogenesis (GO:0071840)	K13993|1.53873e-65|tcc:TCM_030200|HSP20-like chaperones superfamily protein; K13993 HSP20 family protein (A)	Protein processing in endoplasmic reticulum (ko04141)	-2.66285	-4.2699	-5.06515	-3.46081	-1.77404	-2.27393	-3.11524	-3.6296	-3.2169	-1.52269
Gh_D05G1740	STY46	Serine/threonine-protein kinase STY46	D05	15686588	15692902	-	6315	Biological Process: cell morphogenesis (GO:0000902);; Biological Process: cell plate assembly (GO:0000919);; Biological Process: defense response to oomycetes (GO:0002229);; Molecular Function: MAP kinase kinase kinase activity (GO:0004709);; Molecular Function: protein tyrosine kinase activity (GO:0004713);; Molecular Function: protein binding (GO:0005515);; Cellular Component: extracellular reg…	biological process: cellular process (GO:0009987);; biological process: developmental process (GO:0032502);; biological process: single-organism process (GO:0044699);; biological process: cellular component organization or biogenesis (GO:0071840);; biological process: response to stimulus (GO:0050896);; biological process: multi-organism process (GO:0051704);; biological process: metabolic proces…	--	--	-1.37988	-2.7941	-3.7227	-1.0905	-1.22171	-1.22595	-2.6552	-3.69501	-1.01306	-0.958846
Gh_D05G1840	PME11	Putative pectinesterase 11	D05	16700646	16702014	-	1369	Cellular Component: cell wall (GO:0005618);; Biological Process: response to UV (GO:0009411);; Cellular Component: plant-type cell wall (GO:0009505);; Biological Process: flavonoid biosynthetic process (GO:0009813);; Biological Process: pollen tube growth (GO:0009860);; Molecular Function: pectinesterase activity (GO:0030599);; Biological Process: cell wall modification (GO:0042545);; Cellular Co…	cellular component: cell (GO:0005623);; cellular component: cell part (GO:0044464);; biological process: response to stimulus (GO:0050896);; biological process: metabolic process (GO:0008152);; biological process: cellular process (GO:0009987);; biological process: reproductive process (GO:0022414);; biological process: developmental process (GO:0032502);; biological process: growth (GO:0040007);…	K01051|0|tcc:TCM_034066|Pectinesterase 11; K01051 pectinesterase [EC:3.1.1.11] (A)	Pentose and glucuronate interconversions (ko00040);; Starch and sucrose metabolism (ko00500)	-1.71217	-1.54801	-1.83804	-3.27577	-2.62051	-1.36878	-0.228843	-1.76483	-2.56165	-0.860555
Gh_D05G2165	ARP1	Probable RNA-binding protein ARP1	D05	20269238	20272669	-	3432	Molecular Function: nucleotide binding (GO:0000166);; Biological Process: alternative mRNA splicing, via spliceosome (GO:0000380);; Molecular Function: RNA binding transcription antitermination factor activity (GO:0001072);; Molecular Function: nucleic acid binding (GO:0003676);; Molecular Function: double-stranded DNA binding (GO:0003690);; Molecular Function: single-stranded DNA binding (GO:000…	molecular function: binding (GO:0005488);; biological process: metabolic process (GO:0008152);; biological process: cellular process (GO:0009987);; biological process: biological regulation (GO:0065007);; molecular function: nucleic acid binding transcription factor activity (GO:0001071);; molecular function: catalytic activity (GO:0003824);; cellular component: cell (GO:0005623);; cellular compo…	--	--	-1.43104	-3.77456	-3.38839	-2.38055	-2.07291	-1.07871	-4.59378	-3.37344	-4.14549	-0.855904
Gh_D05G3331	NA	NA	D05	53487599	53487952	-	354	--	--	--	--	-2.36684	-1.20055	-3.59397	-2.64335	-1.23564	-2.10594	-0.830919	-2.31568	-3.95422	-0.84356
Gh_D06G1763	CLSY1	SNF2 domain-containing protein CLASSY 1	D06	57383738	57388782	+	5045	Molecular Function: nucleic acid binding (GO:0003676);; Molecular Function: DNA binding (GO:0003677);; Molecular Function: helicase activity (GO:0004386);; Molecular Function: ATP binding (GO:0005524);; Cellular Component: nucleolus (GO:0005730);; Biological Process: DNA repair (GO:0006281);; Biological Process: DNA recombination (GO:0006310);; Biological Process: chromatin silencing (GO:0006342)…	molecular function: binding (GO:0005488);; biological process: metabolic process (GO:0008152);; molecular function: catalytic activity (GO:0003824);; cellular component: cell (GO:0005623);; cellular component: organelle (GO:0043226);; cellular component: organelle part (GO:0044422);; cellular component: cell part (GO:0044464);; biological process: cellular process (GO:0009987);; biological proces…	K10875|0|tcc:TCM_042431|Chromatin remodeling complex subunit isoform 1; K10875 DNA repair and recombination protein RAD54 and RAD54-like protein [EC:3.6.4.-] (A)	Homologous recombination (ko03440)	-1.57451	-2.38637	-1.88837	-1.83515	-1.77081	-2.17959	-1.30132	-2.29777	-2.39618	-1.97443
Gh_D06G1932	NA	Taxadiene 5-alpha hydroxylase	D06	60445556	60449383	-	3828	Molecular Function: monooxygenase activity (GO:0004497);; Molecular Function: binding (GO:0005488);; Molecular Function: iron ion binding (GO:0005506);; Biological Process: response to stress (GO:0006950);; Biological Process: lipid biosynthetic process (GO:0008610);; Molecular Function: electron carrier activity (GO:0009055);; Biological Process: response to UV (GO:0009411);; Biological Process:…	biological process: metabolic process (GO:0008152);; biological process: single-organism process (GO:0044699);; molecular function: catalytic activity (GO:0003824);; molecular function: binding (GO:0005488);; biological process: response to stimulus (GO:0050896);; molecular function: electron carrier activity (GO:0009055);; biological process: cellular process (GO:0009987);; biological process: d…	--	--	-1.33673	-2.87564	-2.72249	-2.19799	-1.4022	-0.786585	-2.5556	-1.71335	-1.44374	-0.586782
Gh_D07G1394	AGP20	Arabinogalactan peptide 20	D07	22730256	22730769	+	514	Cellular Component: plasma membrane (GO:0005886);; Biological Process: tryptophan catabolic process (GO:0006569);; Biological Process: iron ion transport (GO:0006826);; Biological Process: response to mechanical stimulus (GO:0009612);; Biological Process: indoleacetic acid biosynthetic process (GO:0009684);; Biological Process: trichoblast differentiation (GO:0010054);; Biological Process: cellul…	cellular component: cell (GO:0005623);; cellular component: membrane (GO:0016020);; cellular component: cell part (GO:0044464);; biological process: metabolic process (GO:0008152);; biological process: cellular process (GO:0009987);; biological process: single-organism process (GO:0044699);; biological process: localization (GO:0051179);; biological process: response to stimulus (GO:0050896);; bi…	--	--	-2.06643	-3.2163	-1.87825	-3.64427	-1.26192	-1.58209	-1.91272	-1.02809	-4.18853	-1.04718
Gh_D07G1409	At1g01540	Probable serine/threonine-protein kinase At1g01540	D07	23172560	23175439	+	2880	Biological Process: activation of MAPKK activity (GO:0000186);; Molecular Function: protein serine/threonine kinase activity (GO:0004674);; Molecular Function: MAP kinase kinase kinase activity (GO:0004709);; Molecular Function: ATP binding (GO:0005524);; Cellular Component: nucleus (GO:0005634);; Cellular Component: plasma membrane (GO:0005886);; Biological Process: polysaccharide metabolic proc…	biological process: biological regulation (GO:0065007);; biological process: metabolic process (GO:0008152);; biological process: cellular process (GO:0009987);; molecular function: catalytic activity (GO:0003824);; biological process: signaling (GO:0023052);; biological process: single-organism process (GO:0044699);; biological process: response to stimulus (GO:0050896);; molecular function: mol…	--	--	-1.50556	-2.14205	-1.63242	-2.04347	-1.53313	-1.27344	-2.53265	-1.69976	-1.98273	-1.11338
Gh_D07G2458	ZAT9	Zinc finger protein ZAT9	scaffold4190_D07	107779	108891	-	1113	Biological Process: developmental process involved in reproduction (GO:0003006);; Molecular Function: nucleic acid binding (GO:0003676);; Biological Process: regulation of transcription, DNA-templated (GO:0006355);; Biological Process: response to stress (GO:0006950);; Biological Process: signal transduction (GO:0007165);; Biological Process: response to temperature stimulus (GO:0009266);; Biolog…	biological process: reproductive process (GO:0022414);; biological process: developmental process (GO:0032502);; molecular function: binding (GO:0005488);; biological process: biological regulation (GO:0065007);; biological process: response to stimulus (GO:0050896);; biological process: cellular process (GO:0009987)	--	--	-1.78428	-1.87584	-1.25052	-1.81472	-1.28214	-1.66393	-2.12985	-1.73385	-2.1372	-1.13827
Gh_D08G0203	RLP12	Receptor-like protein 12	D08	1859230	1862454	-	3225	Molecular Function: protein kinase activity (GO:0004672);; Molecular Function: protein binding (GO:0005515);; Cellular Component: cytoplasm (GO:0005737);; Biological Process: defense response (GO:0006952);; Biological Process: immune response (GO:0006955);; Biological Process: pattern specification process (GO:0007389);; Biological Process: epidermis development (GO:0008544);; Biological Process:…	biological process: metabolic process (GO:0008152);; biological process: cellular process (GO:0009987);; molecular function: catalytic activity (GO:0003824);; molecular function: binding (GO:0005488);; cellular component: cell (GO:0005623);; cellular component: cell part (GO:0044464);; biological process: response to stimulus (GO:0050896);; biological process: immune system process (GO:0002376);;…	--	--	-1.2986	-3.57984	-4.42431	-2.66807	-3.17186	-0.449042	-1.59605	-4.20394	-2.29848	-2.26061
Gh_D08G1234	DFR	Dihydroflavonol-4-reductase	D08	39673594	39674994	-	1401	Molecular Function: nucleic acid binding (GO:0003676);; Molecular Function: calmodulin binding (GO:0005516);; Cellular Component: endoplasmic reticulum (GO:0005783);; Biological Process: tRNA modification (GO:0006400);; Biological Process: terpenoid metabolic process (GO:0006721);; Biological Process: transport (GO:0006810);; Biological Process: defense response (GO:0006952);; Biological Process:…	molecular function: binding (GO:0005488);; cellular component: cell (GO:0005623);; cellular component: organelle (GO:0043226);; cellular component: cell part (GO:0044464);; biological process: metabolic process (GO:0008152);; biological process: cellular process (GO:0009987);; biological process: single-organism process (GO:0044699);; biological process: localization (GO:0051179);; biological pro…	--	--	-1.24566	-3.82323	-3.71442	-3.15307	-2.49675	-0.820592	-3.06117	-3.79565	-3.95743	-2.08363
Gh_D09G0666	CRK26	Cysteine-rich receptor-like protein kinase 26	D09	30261084	30263542	-	2459	Molecular Function: protein binding (GO:0005515);; Cellular Component: vacuole (GO:0005773);; Cellular Component: plasma membrane (GO:0005886);; Biological Process: iron ion transport (GO:0006826);; Biological Process: systemic acquired resistance (GO:0009627);; Biological Process: salicylic acid biosynthetic process (GO:0009697);; Biological Process: response to abscisic acid (GO:0009737);; Biol…	molecular function: binding (GO:0005488);; cellular component: cell (GO:0005623);; cellular component: organelle (GO:0043226);; cellular component: cell part (GO:0044464);; cellular component: membrane (GO:0016020);; biological process: single-organism process (GO:0044699);; biological process: localization (GO:0051179);; biological process: immune system process (GO:0002376);; biological process…	--	--	-1.33835	-2.12624	-3.64186	-4.29431	-3.09589	-2.37335	-1.62529	-4.86901	-4.24567	-3.47128
Gh_D09G1349	IDS3	2'-deoxymugineic-acid 2'-dioxygenase	D09	40792085	40793470	+	1386	Molecular Function: iron ion binding (GO:0005506);; Biological Process: aging (GO:0007568);; Biological Process: response to abiotic stimulus (GO:0009628);; Biological Process: response to hormone (GO:0009725);; Biological Process: post-embryonic development (GO:0009791);; Biological Process: coumarin biosynthetic process (GO:0009805);; Biological Process: flavonoid biosynthetic process (GO:00098…	molecular function: binding (GO:0005488);; biological process: developmental process (GO:0032502);; biological process: single-organism process (GO:0044699);; biological process: response to stimulus (GO:0050896);; biological process: multicellular organismal process (GO:0032501);; biological process: metabolic process (GO:0008152);; biological process: cellular process (GO:0009987);; biological …	--	--	-1.68105	-3.05246	-1.58538	-4.49471	-2.65164	-1.40572	-3.35219	-1.3501	-5.32099	-2.98651
Gh_D09G2443	NA	NA	scaffold4321_D09	70439	71887	-	1449	--	--	--	--	-2.37167	-3.24301	-2.86049	-2.42299	-1.96204	-3.78621	-1.33224	-2.95632	-3.16964	-2.14644
Gh_D11G0266	HAT2	Homeobox-leucine zipper protein HAT2	D11	2281804	2282971	+	1168	Cellular Component: histone acetyltransferase complex (GO:0000123);; Molecular Function: transcription regulatory region sequence-specific DNA binding (GO:0000976);; Molecular Function: sequence-specific DNA binding transcription factor activity (GO:0003700);; Cellular Component: nucleus (GO:0005634);; Biological Process: regulation of transcription, DNA-templated (GO:0006355);; Biological Proces…	cellular component: cell (GO:0005623);; cellular component: membrane-enclosed lumen (GO:0031974);; cellular component: macromolecular complex (GO:0032991);; cellular component: organelle (GO:0043226);; cellular component: organelle part (GO:0044422);; cellular component: cell part (GO:0044464);; molecular function: binding (GO:0005488);; biological process: biological regulation (GO:0065007);; mo…	K09338|5.85961e-129|tcc:TCM_015919|Homeobox-leucine zipper protein 4 / HD-ZIP protein; K09338 homeobox-leucine zipper protein (A)	--	-1.8595	-1.66019	-2.08095	-1.94512	-1.64885	-2.17065	-1.52605	-1.49529	-2.52583	-0.848675
Gh_D11G1108	MYB86	Transcription factor MYB86	D11	10169484	10170989	+	1506	Biological Process: tryptophan biosynthetic process (GO:0000162);; Biological Process: defense response to insect (GO:0002213);; Molecular Function: DNA binding (GO:0003677);; Molecular Function: chromatin binding (GO:0003682);; Molecular Function: sequence-specific DNA binding transcription factor activity (GO:0003700);; Molecular Function: binding (GO:0005488);; Cellular Component: nucleus (GO:…	biological process: metabolic process (GO:0008152);; biological process: cellular process (GO:0009987);; biological process: single-organism process (GO:0044699);; biological process: response to stimulus (GO:0050896);; biological process: multi-organism process (GO:0051704);; molecular function: binding (GO:0005488);; biological process: biological regulation (GO:0065007);; molecular function: n…	K09422|0|tcc:TCM_004965|Myb domain protein 55; K09422 myb proto-oncogene protein, plant (A)	--	-1.30366	-1.81695	-1.42979	-2.25608	-1.32217	-1.20803	-2.00504	-1.53095	-3.0042	-0.744034
Gh_D11G1732	At5g33370	GDSL esterase/lipase At5g33370	D11	19087454	19089366	+	1913	Biological Process: response to abiotic stimulus (GO:0009628);; Biological Process: anatomical structure morphogenesis (GO:0009653);; Biological Process: cellular component organization (GO:0016043);; Biological Process: growth (GO:0040007);; Biological Process: response to chemical (GO:0042221);; Biological Process: macromolecule metabolic process (GO:0043170);; Biological Process: cellular meta…	biological process: response to stimulus (GO:0050896);; biological process: developmental process (GO:0032502);; biological process: cellular component organization or biogenesis (GO:0071840);; biological process: growth (GO:0040007);; biological process: metabolic process (GO:0008152);; biological process: cellular process (GO:0009987);; biological process: single-organism process (GO:0044699);;…	--	--	-1.11011	-3.64849	-3.91718	-2.40446	-1.27772	-0.263213	-3.11415	-3.90965	-2.20842	-1.1405
Gh_D11G1785	Os09g0533900	Endoglucanase 24	D11	19961226	19969039	+	7814	Molecular Function: hydrolase activity, hydrolyzing O-glycosyl compounds (GO:0004553);; Cellular Component: extracellular region (GO:0005576);; Cellular Component: plasma membrane (GO:0005886);; Biological Process: carbohydrate metabolic process (GO:0005975);; Molecular Function: cellulase activity (GO:0008810);; Biological Process: response to nematode (GO:0009624);; Biological Process: determin…	biological process: metabolic process (GO:0008152);; molecular function: catalytic activity (GO:0003824);; cellular component: extracellular region (GO:0005576);; cellular component: cell (GO:0005623);; cellular component: membrane (GO:0016020);; cellular component: cell part (GO:0044464);; biological process: response to stimulus (GO:0050896);; biological process: multi-organism process (GO:0051…	K08900|0|tcc:TCM_000220|P-loop containing nucleoside triphosphate hydrolases superfamily protein; K08900 mitochondrial chaperone BCS1 (A)	--	-1.59872	-2.23481	-1.92176	-2.18836	-1.56154	-1.14525	-1.17923	-1.38698	-1.8754	-0.888307
Gh_D11G1913	Bp10	L-ascorbate oxidase homolog	D11	23231923	23234251	-	2329	Biological Process: polysaccharide biosynthetic process (GO:0000271);; Molecular Function: copper ion binding (GO:0005507);; Cellular Component: extracellular region (GO:0005576);; Cellular Component: vacuolar membrane (GO:0005774);; Cellular Component: cytosol (GO:0005829);; Molecular Function: L-ascorbate oxidase activity (GO:0008447);; Biological Process: nucleotide biosynthetic process (GO:00…	biological process: metabolic process (GO:0008152);; biological process: single-organism process (GO:0044699);; molecular function: binding (GO:0005488);; cellular component: extracellular region (GO:0005576);; cellular component: cell (GO:0005623);; cellular component: membrane (GO:0016020);; cellular component: organelle (GO:0043226);; cellular component: organelle part (GO:0044422);; cellular …	--	--	-1.32927	-4.70962	-2.73192	-2.88564	-1.89439	-1.72155	-4.52263	-2.71229	-4.29443	-0.652317
Gh_D11G2376	PCO2	Plant cysteine oxidase 2	D11	46738983	46740816	-	1834	Molecular Function: oxidoreductase activity, acting on single donors with incorporation of molecular oxygen, incorporation of two atoms of oxygen (GO:0016702);;	biological process: metabolic process (GO:0008152);; biological process: single-organism process (GO:0044699);; molecular function: catalytic activity (GO:0003824)	K10712|1.46051e-125|tcc:TCM_025853|Uncharacterized protein isoform 1; K10712 cysteamine dioxygenase [EC:1.13.11.19] (A)	Taurine and hypotaurine metabolism (ko00430)	-2.41972	-3.24732	-3.15618	-3.03757	-2.59828	-3.68048	-1.70899	-4.32636	-6.19161	-4.62092
Gh_D11G3400	At4g27190	Disease resistance protein At4g27190	scaffold4503_D11	25501	28691	+	3191	Biological Process: defense response (GO:0006952);;	biological process: response to stimulus (GO:0050896)	--	--	-1.56693	-2.00498	-2.10493	-2.66408	-2.95307	-2.18546	-1.784	-2.9579	-3.37958	-2.57118
Gh_D12G0339	4'OMT2	3'-hydroxy-N-methyl-(S)-coclaurine 4'-O-methyltransferase 2	D12	4837858	4891326	-	53469	Cellular Component: nucleus (GO:0005634);; Cellular Component: cytoplasm (GO:0005737);; Cellular Component: plasma membrane (GO:0005886);; Cellular Component: plasmodesma (GO:0009506);; Biological Process: isoflavonoid biosynthetic process (GO:0009717);; Biological Process: lignin biosynthetic process (GO:0009809);; Biological Process: alkaloid biosynthetic process (GO:0009821);; Molecular Functi…	cellular component: cell (GO:0005623);; cellular component: organelle (GO:0043226);; cellular component: cell part (GO:0044464);; cellular component: membrane (GO:0016020);; cellular component: cell junction (GO:0030054);; biological process: metabolic process (GO:0008152);; biological process: cellular process (GO:0009987);; biological process: single-organism process (GO:0044699);; molecular fu…	--	--	-1.64492	-2.36322	-2.70876	-2.84091	-1.73436	-1.06098	-2.74258	-2.63323	-3.42367	-1.37059
Gh_D12G1955	At5g07610	F-box protein At5g07610	D12	52597345	52598556	+	1212	--	--	--	--	-2.39703	-1.33926	-2.04773	-3.19483	-4.18313	-3.55145	-0.563539	-2.82026	-4.37518	-3.67108
Gh_D12G2735	NA	Putative glucose-6-phosphate 1-epimerase	scaffold4585_D12	5658	7379	+	1722	Molecular Function: aldose 1-epimerase activity (GO:0004034);; Biological Process: carbohydrate metabolic process (GO:0005975);; Biological Process: galactose metabolic process (GO:0006012);; Molecular Function: carbohydrate binding (GO:0030246);; Molecular Function: glucose-6-phosphate 1-epimerase activity (GO:0047938);;	biological process: metabolic process (GO:0008152);; molecular function: catalytic activity (GO:0003824);; biological process: single-organism process (GO:0044699);; molecular function: binding (GO:0005488)	K01792|0|tcc:TCM_016391|Galactose mutarotase-like superfamily protein; K01792 glucose-6-phosphate 1-epimerase [EC:5.1.3.15] (A)	Glycolysis / Gluconeogenesis (ko00010)	-1.23244	-1.76827	-2.44278	-1.89306	-1.29291	-1.68581	-1.66026	-2.61309	-2.10288	-1.19791
Gh_D13G0717	TEM1	AP2/ERF and B3 domain-containing transcription repressor TEM1	D13	11217709	11218707	+	999	Molecular Function: DNA binding (GO:0003677);; Molecular Function: sequence-specific DNA binding transcription factor activity (GO:0003700);; Cellular Component: nucleus (GO:0005634);; Biological Process: regulation of transcription, DNA-templated (GO:0006355);; Biological Process: protein targeting to membrane (GO:0006612);; Biological Process: fatty acid catabolic process (GO:0009062);; Cellula…	molecular function: binding (GO:0005488);; biological process: biological regulation (GO:0065007);; molecular function: nucleic acid binding transcription factor activity (GO:0001071);; cellular component: cell (GO:0005623);; cellular component: organelle (GO:0043226);; cellular component: cell part (GO:0044464);; biological process: single-organism process (GO:0044699);; biological process: loca…	K09287|1.83175e-168|tcc:TCM_011862|AP2 domain class transcription factor; K09287 RAV-like factor (A)	--	-1.48471	-1.91352	-1.29393	-3.13387	-2.8519	-1.71063	-1.89478	-2.12866	-3.17055	-3.46162
Gh_D13G2007	LFS	Lachrymatory-factor synthase	D13	55521039	55521539	-	501	Cellular Component: nucleus (GO:0005634);;	cellular component: cell (GO:0005623);; cellular component: organelle (GO:0043226);; cellular component: cell part (GO:0044464)	--	--	-2.03553	-3.26959	-1.6842	-2.07348	-1.66847	-0.690238	-1.91917	-0.654245	-1.64104	-1.08254
Gh_Sca005410G02	SKIP23	F-box protein SKIP23	scaffold5410	9326	10543	-	1218	--	--	--	--	-4.21954	-6.00734	-5.83501	-5.35994	-4.32312	--	--	--	6.23549	--
Gh_Sca091430G01	NA	NA	scaffold91430	84	345	+	262	Biological Process: polysaccharide biosynthetic process (GO:0000271);; Molecular Function: signal transducer activity (GO:0004871);; Cellular Component: late endosome (GO:0005770);; Cellular Component: plasma membrane (GO:0005886);; Cellular Component: chloroplast (GO:0009507);; Biological Process: phototropism (GO:0009638);; Biological Process: plant-type cell wall organization (GO:0009664);; Bi…	biological process: metabolic process (GO:0008152);; biological process: single-organism process (GO:0044699);; molecular function: molecular transducer activity (GO:0060089);; cellular component: cell (GO:0005623);; cellular component: organelle (GO:0043226);; cellular component: cell part (GO:0044464);; cellular component: membrane (GO:0016020);; biological process: response to stimulus (GO:005…	--	--	-1.8148	-3.64811	-3.30226	-1.76875	-1.48966	-1.16382	-2.66229	-2.67155	-1.52304	-0.961977
Gossypium_hirsutum_newGene_10116	NA	NA	NA	NA	NA	NA	-	--	--	--	--	-1.85277	-2.2677	-1.94957	-1.08654	-1.56866	-1.61529	-1.20039	-1.58345	-0.979966	-1.13753
Gossypium_hirsutum_newGene_10510	NA	NA	NA	NA	NA	NA	-	Molecular Function: binding (GO:0005488);; Molecular Function: transferase activity, transferring phosphorus-containing groups (GO:0016772);;	molecular function: binding (GO:0005488);; biological process: metabolic process (GO:0008152);; molecular function: catalytic activity (GO:0003824)	--	--	-1.34753	-2.01389	-1.68529	-1.87143	-1.89055	-1.56627	-1.38283	-1.90595	-3.32765	-2.50781
Gossypium_hirsutum_newGene_18117	NA	NA	NA	NA	NA	NA	-	--	--	--	--	-1.65827	-2.23377	-4.9496	-3.90251	-4.99084	0.366517	0.605851	0.129751	-11	-0.973193
Gossypium_hirsutum_newGene_21231	NA	NA	NA	NA	NA	NA	-	Molecular Function: nucleic acid binding (GO:0003676);; Molecular Function: catalytic activity (GO:0003824);;	molecular function: binding (GO:0005488);; molecular function: catalytic activity (GO:0003824)	--	--	-1.8811	-4.02377	-3.38604	-1.99635	-1.933	-0.593565	-3.56332	-2.24345	-1.42085	-1.8415
Gossypium_hirsutum_newGene_30875	NA	NA	NA	NA	NA	NA	-	Molecular Function: sequence-specific DNA binding transcription factor activity (GO:0003700);; Biological Process: regulation of transcription, DNA-templated (GO:0006355);; Molecular Function: sequence-specific DNA binding (GO:0043565);;	biological process: biological regulation (GO:0065007);; molecular function: nucleic acid binding transcription factor activity (GO:0001071);; molecular function: binding (GO:0005488)	K14431|1.42626e-172|tcc:TCM_001212|BZIP transcription factor family protein isoform 1; K14431 transcription factor TGA (A)	Plant hormone signal transduction (ko04075)	-1.33579	-1.83332	-2.48131	-1.09814	-1.4781	-1.18384	-1.67099	-1.47643	-0.653997	-0.764207
Gossypium_hirsutum_newGene_32185	NA	NA	NA	NA	NA	NA	-	--	--	--	--	-1.60544	-2.87641	-1.57595	-3.0615	-2.33956	-2.0902	-1.64439	-2.31171	-5.53286	-2.72087
Gossypium_hirsutum_newGene_32666	NA	NA	NA	NA	NA	NA	-	--	--	--	--	-1.97864	-4.03083	-3.03437	-2.75643	-2.52333	-2.17689	-2.06709	-3.32638	-3.28254	-2.92719
Gossypium_hirsutum_newGene_35428	NA	NA	NA	NA	NA	NA	-	Molecular Function: nucleic acid binding (GO:0003676);; Biological Process: DNA metabolic process (GO:0006259);;	molecular function: binding (GO:0005488);; biological process: metabolic process (GO:0008152);; biological process: cellular process (GO:0009987)	--	--	-1.15397	-1.88653	-2.45476	-2.9614	-2.52113	-1.0082	-1.23079	-1.34766	-2.38327	-1.35273
Gossypium_hirsutum_newGene_46080	NA	NA	NA	NA	NA	NA	-	Molecular Function: DNA binding (GO:0003677);; Molecular Function: chromatin binding (GO:0003682);; Cellular Component: nucleus (GO:0005634);;	molecular function: binding (GO:0005488);; cellular component: cell (GO:0005623);; cellular component: organelle (GO:0043226);; cellular component: cell part (GO:0044464)	--	--	-2.33886	-11	-5.96656	-6.13895	-4.32571	-2.15668	-5.20503	-2.71449	-11	-2.51069
Gossypium_hirsutum_newGene_49390	NA	NA	NA	NA	NA	NA	-	Biological Process: polysaccharide biosynthetic process (GO:0000271);; Molecular Function: signal transducer activity (GO:0004871);; Biological Process: phototropism (GO:0009638);; Biological Process: plant-type cell wall organization (GO:0009664);; Biological Process: blue light signaling pathway (GO:0009785);; Biological Process: multidimensional cell growth (GO:0009825);; Biological Process: p…	biological process: metabolic process (GO:0008152);; biological process: single-organism process (GO:0044699);; molecular function: molecular transducer activity (GO:0060089);; biological process: response to stimulus (GO:0050896);; biological process: cellular process (GO:0009987);; biological process: cellular component organization or biogenesis (GO:0071840);; biological process: signaling (GO…	--	--	-1.82164	-4.11993	-4.0048	-1.92495	-1.74044	-1.44193	-3.35719	-2.8681	-1.6391	-1.00945
Gossypium_hirsutum_newGene_6898	NA	NA	NA	NA	NA	NA	-	Cellular Component: membrane (GO:0016020);; Biological Process: transmembrane transport (GO:0055085);;	cellular component: membrane (GO:0016020);; biological process: cellular process (GO:0009987);; biological process: single-organism process (GO:0044699);; biological process: localization (GO:0051179)	--	--	-2.60845	-5.35735	-3.64795	-2.66044	-2.27257	--	--	--	--	--
