# Supplementary material for: GhCIPK6a increases salt tolerance in transgenic upland cotton by involving in ROS scavenging and MAPK signaling pathways
Source: BMC Plant Biol. 2020 Sep 14;20:421. doi: 10.1186/s12870-020-02548-4 (PMC7488661; doi:10.1186/s12870-020-02548-4)
Supplement: Supplementary file 2 — Additional file 2: Table S2. The edges and nodes information of Co-expression genes with GhCIPK6a in PPI network predicted using STRING online program. [file 12870_2020_2548_MOESM2_ESM.xlsx]

## Sheet: Sheet1
Additional file 2 Table S2. The edges and nodes information of Co-expression genes with GhCIPK6a in PPI network predicted using STRING online program
#node1	node2	node1_string_internal_id	node2_string_internal_id	neighborhood_on_chromosome	gene_fusion	phylogenetic_cooccurrence	homology	coexpression	experimentally_determined_interaction	database_annotated	automated_textmining	combined_score
Gh_A05G2343	Gh_D01G0249	5768452	5746142	0	0	0	0	0	0	0	0.727	0.727
Gh_A04G0022	Gh_A05G2343	5770098	5768452	0	0	0	0	0	0	0	0.649	0.649
Gh_D13G2494	Gh_A05G2343	5779032	5768452	0	0	0	0	0	0	0	0.649	0.649
Gh_A04G0022	Gh_D01G0249	5770098	5746142	0	0	0	0	0.051	0	0	0.57	0.574
Gh_D13G2494	Gh_D01G0249	5779032	5746142	0	0	0	0	0.051	0	0	0.57	0.574
Gh_A06G0112	Gh_A08G1864	5770263	5752789	0	0	0	0	0.053	0	0	0.515	0.521
Gh_D13G0416	Gh_D05G1507	5778000	5767224	0	0	0	0	0.05	0	0	0.418	0.423
Gh_D13G0416	Gh_A10G0264	5778000	5773003	0	0	0	0	0.05	0	0	0.418	0.423
Gh_A04G1303	Gh_D01G1783	5769894	5747961	0	0	0	0	0	0.302	0	0.192	0.411
GhCIPK6a	Gh_A12G2380	5766116	5765398	0	0	0	0	0.076	0.33	0	0	0.354
Gh_A02G0178	Gh_D01G0249	5753588	5746142	0	0	0	0	0	0	0	0.297	0.297
Gh_D13G2494	Gh_A04G0524	5779032	5769609	0	0	0	0	0.062	0	0	0.259	0.275
Gh_A04G0022	Gh_A04G0524	5770098	5769609	0	0	0	0	0.062	0	0	0.259	0.275
Gh_A04G1303	Gh_D05G1963	5769894	5767705	0	0	0	0	0.042	0.044	0	0.27	0.273
GhCIPK6a	Gh_D07G1409	5766116	5744628	0	0	0.433	0.557	0.042	0.106	0	0	0.268
Gh_D05G1740	GhCIPK6a	5767468	5766116	0	0	0.434	0.621	0.044	0.118	0	0	0.257
Gh_A05G3030	GhCIPK6a	5776381	5766116	0	0	0	0	0.076	0.165	0	0.102	0.246
GhCIPK6a	Gh_D09G1525	5766116	5757807	0	0	0	0	0	0.049	0	0.216	0.222
GhCIPK6a	Gh_A03G0309	5766116	5749881	0	0	0	0	0	0.049	0	0.216	0.222
Gh_D04G0015	GhCIPK6a	5775693	5766116	0	0	0	0	0.076	0.136	0	0.092	0.211
Gh_D05G1740	Gh_D07G1409	5767468	5744628	0	0	0.44	0.618	0	0.061	0	0	0.21
Gh_D05G1963	Gh_A08G1864	5767705	5752789	0	0	0	0	0	0	0	0.2	0.2
Gh_A05G2343	Gh_D03G0085	5768452	5748593	0	0	0	0	0	0	0	0.199	0.199
Gh_A05G3030	Gh_A04G1303	5776381	5769894	0	0	0	0	0.045	0.092	0	0.147	0.195
Gh_A06G0112	Gh_D05G1507	5770263	5767224	0	0	0	0	0.048	0	0	0.184	0.189
Gh_A10G0264	Gh_A06G0112	5773003	5770263	0	0	0	0	0.048	0	0	0.184	0.189
Gh_A05G2343	Gh_D01G1783	5768452	5747961	0	0	0	0.887	0	0.104	0	0.734	0.177
Gh_A04G0022	Gh_D03G0085	5770098	5748593	0	0	0.462	0.866	0.055	0	0	0.552	0.174
Gh_A13G1741	Gh_D05G1740	5779842	5767468	0	0	0	0	0.051	0.157	0	0.043	0.167
Gh_D05G1740	Gh_A12G2380	5767468	5765398	0	0	0	0	0.051	0.157	0	0.043	0.167
Gh_A13G1741	GhCIPK6a	5779842	5766116	0	0	0	0	0.076	0.136	0	0	0.167
Gh_A05G3030	Gh_D05G1740	5776381	5767468	0	0	0	0	0.051	0.157	0	0.043	0.167
Gh_D04G0015	Gh_D05G1740	5775693	5767468	0	0	0	0	0.051	0.157	0	0.043	0.167
Gh_A10G0264	Gh_D07G0212	5773003	5743303	0	0	0	0	0.163	0	0	0	0.163
Gh_D05G1507	Gh_D07G0212	5767224	5743303	0	0	0	0	0.163	0	0	0	0.163
Gh_D09G1525	Gh_D03G0085	5757807	5748593	0.045	0	0	0	0.075	0.082	0	0.086	0.159
Gh_A04G0022	Gh_D09G1525	5770098	5757807	0.045	0	0	0	0.075	0.082	0	0.086	0.159
Gh_D13G2494	Gh_A03G0309	5779032	5749881	0.045	0	0	0	0.075	0.082	0	0.086	0.159
Gh_A04G0022	Gh_A03G0309	5770098	5749881	0.045	0	0	0	0.075	0.082	0	0.086	0.159
Gh_A03G0309	Gh_D03G0085	5749881	5748593	0.045	0	0	0	0.075	0.082	0	0.086	0.159
Gh_D13G2494	Gh_D09G1525	5779032	5757807	0.045	0	0	0	0.075	0.082	0	0.086	0.159
Gh_D04G0015	Gh_A01G1088	5775693	5747289	0	0	0	0	0	0	0	0.159	0.158
Gh_D13G2494	Gh_D03G0085	5779032	5748593	0	0	0.416	0.883	0.055	0	0	0.552	0.154
