# Supplementary material for: GhCIPK6a increases salt tolerance in transgenic upland cotton by involving in ROS scavenging and MAPK signaling pathways
Source: BMC Plant Biol. 2020 Sep 14;20:421. doi: 10.1186/s12870-020-02548-4 (PMC7488661; doi:10.1186/s12870-020-02548-4)
Supplement: Supplementary file 4 — Additional file 4: Table S4. Primers used in vectors constructed and qRT-PCR. The underlined sequences were the restriction enzymes sequences. [file 12870_2020_2548_MOESM4_ESM.xlsx]

## Sheet: Sheet2
Additional file 4 Table S4. Primers used in vectors constructed and qRT-PCR. The underlined sequences were the restriction enzymes sequences.
Primer name	Gene amplified	Sequence (5'-3')	Remark
CIPK6F	GhCIPK6a	TGTATTTCTCAAGATTGTAACGAAA	ORF amplification
CIPK6R		ACATCCTCTGGTTCTGGTTTT
vCIPK6F	GhCIPK6a	GCTCTAGAGCTGTATTTCTCAAGATTGTAACGAAA	Vector constructed for transformation
vCIPK6R		CGAGCTCGACATCCTCTGGTTCTGGTTTT
BiCBL1F	GhCBL1	CCCCCCGGGGGGATGGGCTGCTTTCAATCTAAAG	Vectors constructed for BiFC assay
BiCBL1R		CCGCTCGAGCGGATGTGGCAAACTCATCAACCT
BiCBL2F	GhCBL2	CCCCCCGGGGGGATGTTGCAGTGCGTAGCTG
BiCBL2R		CCGCTCGAGCGGTCAGGTATCATCAACTTGTGAATG
BiCBL3F	GhCBL3	CCCCCCGGGGGGATGTTGCAGTGCTTAGACGG
BiCBL3R		ACATGCATGCATGTTCAGGTATCATCGACTTGCGA
BiCBL8F	GhCBL8	CCCCCCGGGGGGATGGGCTGCTTTTGCTTGAA
BiCBL8R		CCGCTCGAGCGGCTACAAATCCCTGACTTCGGA
BiCIPKF	GhCIPK6a	GACTAGTCATGGCAGAGAAAACTAGAAG
BiCIPKR		GGGGTACCCCGAACATAATAAAAGTCAAGCG
CIPK6gF	GhCIPK6a	GGAATTCCATGGCAGAGAAAACTAGAAG	Vector constructed for subcellular location
CIPK6gR		CGGGATCCCGGAACATAATAAAAGTCAAGCG
qCIPK6F	GhCIPK6a	CGCATTGACACCGTCGTTTCTG	qRT-PCR
qCIPK6R		GACCAAACCCAGAACATCCTCT
qUBQ7F	GhUBQ7	GAAGGCATTCCACCTGACCAAC
qUBQ7R		CTTGACCTTCTTCTTCTTGTGCTTG
qCBL1F	GhCBL1	CAAGACAATACCCTGGACACG
qCBL1R		TTTGCTTGACCTCGTTACGC
qCBL2F	GhCBL2	AGTGCGTAGCTGGTGTGAAG
qCBL2R		GGGTGCATTCGGATGGAAGA
qCBL3F	GhCBL3	GCAGTGCTTAGACGGATTGAA
qCBL3R		AGCGTTTGGATGGAAGACAG
qCBL8F	GhCBL8	GAAGAAACTTAGACACAAGGCTGG
qCBL8R		CGGGAGCATTAGGATGGAAC
qPP2CF	GhPP2C	CTTCCCCTTCCCTTTCGATCTG
qPP2CR		GAGCTTATGGCGTTTCCGAT
qAKTF	GhAKT1	ACAATGGGGCAAACATCAAT
qAKTR		CGCCATAACGAACGATTTCT
qSnRKF	GhSnRK2.6	GACTCGTTTAACTCAGTGATTCGTC
qSnRKR		TCTGTCATAAGTCGGGCAACTC
0022F	Gh_A04G0022a	ACGCTTACGCGACATTGTCTGA
0022R		GAGTCCTAATCCGTCTCGCACG
0112F	Gh_A06G0112a	ACGAATCGGCCAGCTTAGTTCT
0112R		GGAAGAACACTTTAATGCCGCCG
0178F	Gh_A02G0178a	CACTGGAAGCCATGTCTGGTCC
0178R		ACCAGAGAGCAACGAAGGCAAG
0264F	Gh_A10G0264a	GGTTGCCAATGGTAGCGAAAGC
0264R		GGTTCACTCCATGCCCTAGCAG
1088F	Gh_A01G1088a	AACCGGAATCCAACAGCAACGA
1088R		TCCACACAGCACTTCAACGGAC
0309F	Gh_A03G0309a	GGTGAAGGTGGAGATCGAAGGC
0309R		CCACGTGTCGTTCCTCTCTTCC
0524F	Gh_A04G0524a	ATAGATGCCAAGCGCCAGAAGG
0524R		CGACGACCGTTGATGAAGACGA
1303F	Gh_A04G1303a	CCTGTATGTACCCACGATGCCG
1303R		AAACACAAACCCACCAGGCTGA
2343F	Gh_A05G2343a	CCGCACCTCTCTCTTTCCACAG
2343R		TGATGAAACCCTAGCATGGCGG
1864F	Gh_A08G1864a	GGTGATCCCGATAACGGTGCAG
1864R		TGTTTTGGAAGGTGGTCTGCCG
1741F	Gh_A13G1741a	AAATGAAGAGGCCGGGGAGGTA
1741R		TTTTTCACCGCATTGGATGGCG
2380F	Gh_A12G2380a	ATCAACCGCCGTGGTAGTCTTG
2380R		CTTAGGGGTATTGCCTTCCCGC
0249F	Gh_D01G0249a	CCTAATCTCCGACCACACCGGA
0249R		TGGCATGTTCGGTTGCATTTCG
1783F	Gh_D01G1783a	AACTACCACCACCACAACACCG
1783R		GCAATAGCGAGAGAGGCGTCAA
0085F	Gh_D03G0085	TGGCTAGAGTTTGCCATCCAG
0085R		CAGCACTGATCGGTCTCCC
0015F	Gh_D04G0015a	CGACAGGCCTGATGAGTTGGAG
0015R		TCGTACGGTCACTTCCGGTTTG
3030F	Gh_A05G3030a	CGGCAAGTTCAAATGTCGTCGG
3030R		CAAAGCTCCTCTCCATCGTCCG
1507F	Gh_D05G1507	TTGGTTGTGGAGAATGCGGT
1507R		CCACCCCCGTTTGTTACTGA
1740F	Gh_D05G1740a	GTTGCAGTAGTAGAGCGGTGGG
1740R		CCAGCAGGATCACGTGCCTTAG
1963F	Gh_D05G1963a	TGCCGTTTTCTACTTGCGTGGT
1963R		CTTTCTTGCGTATGGAAGCGGC
0212F	Gh_D07G0212a	AGCTGGAAGCATTCGAGGTGTC
0212R		GGTAACTCGCCGGTAAGCGAAT
1409F	Gh_D07G1409a	ATGCGTTGATCCTGATGCGACA
1409R		CGACGTTCATCACGGAAGAGCA
1525F	Gh_D09G1525a	TCACGTGTTCAAAGCGGACCTT
1525R		CTGAAACGCCTTACGAACGCAC
2508F	Gh_D12G2508a	GAGGAGGAATCTATGGGCCGGA
2508R		CACGTGCATCTTTTCCCTGCAC
0416F	Gh_D13G0416a	GGCCGAGTTTCGCTCTGCAATA
0416R		AAGCCACTCCAAACACTCCTGC
2089F	Gh_D13G2089a	CCGAGTTGACTCACACCACGAG
2089R		ATCCGCCGTTAATATCTCGCCG
2494F	Gh_D13G2494a	GCGGCAGGAAGCTTGTATGAGA
2494R		AAAACCTTGGCCAAACTCCGGT
a, download from the qPrimerDB database (real-time quantitative PCR Primer Database, https://biodb.swu.edu.cn/qprimerdb)
